# Supplementary material for: New Targets for Zika Virus Determined by Human-Viral Interactomic: A Bioinformatics Approach
Source: Biomed Res Int. 2017 Dec 12;2017:1734151. doi: 10.1155/2017/1734151 (PMC5742907; doi:10.1155/2017/1734151)
Supplement: Supplementary Materials — Excel file with Protein-Protein Interactions (PPIs) between human and ZIKV, predicted in this work and respective scores. Excel file with the protein quantification data, obtained from the literature, used in the discussion of the results. Interactive network diagram created with Cytoscape (.CYS) freeware software downloadable at cytoscape.org [http://cytoscape.org]. [file 1734151.f1.zip]

Archive with 3 entries (2 files):
- 1734151.f1/
- 1734151.f1/Predicted Human-Zika PPIs.xlsx
- 1734151.f1/Quantification Data.xlsx
