# Supplementary material for: New Targets for Zika Virus Determined by Human-Viral Interactomic: A Bioinformatics Approach
Source: Biomed Res Int. 2017 Dec 12;2017:1734151. doi: 10.1155/2017/1734151 (PMC5742907; doi:10.1155/2017/1734151)
Supplement: Supplementary Materials — Excel file with Protein-Protein Interactions (PPIs) between human and ZIKV, predicted in this work and respective scores. Excel file with the protein quantification data, obtained from the literature, used in the discussion of the results. Interactive network diagram created with Cytoscape (.CYS) freeware software downloadable at cytoscape.org [http://cytoscape.org]. [file 1734151.f1.zip › 1734151.f1/Predicted Human-Zika PPIs.xlsx]

## Sheet: PPI_Total
Human	Gene_name	Protein name	Zika Protein	Score	Experimentally Validated*	*According to Yoon et al 2017
P62805	HIST1H4A	Histone H4	Envelope	0.925184
P60709	ACTB	Actin, cytoplasmic 1 (Beta-actin) [Cleaved into: Actin, cytoplasmic 1, N-terminally processed]	Envelope	0.920146
Q08945	SSRP1	FACT complex subunit SSRP1 (Chromatin-specific transcription elongation factor 80 kDa subunit) (Facilitates chromatin transcription complex 80 kDa subunit) (FACT 80 kDa subunit) (FACTp80) (Facilitates chromatin transcription complex subunit SSRP1) (Recombination signal sequence recognition protein 1) (Structure-specific recognition protein 1) (hSSRP1) (T160)	NS5	0.918886
P63261	ACTG1	Actin, cytoplasmic 2 (Gamma-actin) [Cleaved into: Actin, cytoplasmic 2, N-terminally processed]	Envelope	0.918396
Q08945	SSRP1	FACT complex subunit SSRP1 (Chromatin-specific transcription elongation factor 80 kDa subunit) (Facilitates chromatin transcription complex 80 kDa subunit) (FACT 80 kDa subunit) (FACTp80) (Facilitates chromatin transcription complex subunit SSRP1) (Recombination signal sequence recognition protein 1) (Structure-specific recognition protein 1) (hSSRP1) (T160)	Envelope	0.915786
P0C862	C1QTNF9	Complement C1q and tumor necrosis factor-related protein 9A (Complement C1q and tumor necrosis factor-related protein 9)	NS4B	0.902286
Q8NFD4	0	Uncharacterized protein FLJ76381	Membrane	0.901309
P62805	HIST1H4A	Histone H4	NS5	0.900345
P0C862	C1QTNF9	Complement C1q and tumor necrosis factor-related protein 9A (Complement C1q and tumor necrosis factor-related protein 9)	NS1	0.898985
Q9BYX7	POTEKP	Putative beta-actin-like protein 3 (Kappa-actin) (POTE ankyrin domain family member K)	Envelope	0.896714
P62987	UBA52	Ubiquitin-60S ribosomal protein L40 (CEP52) (Ubiquitin A-52 residue ribosomal protein fusion product 1) [Cleaved into: Ubiquitin; 60S ribosomal protein L40]	NS4B	0.895397
B2RNN3	C1QTNF9B	Complement C1q and tumor necrosis factor-related protein 9B (C1q/TNF-related protein 9B) (CTRP9B) (Complement C1q and tumor necrosis factor-related protein 9-like)	NS4B	0.88741
Q08945	SSRP1	FACT complex subunit SSRP1 (Chromatin-specific transcription elongation factor 80 kDa subunit) (Facilitates chromatin transcription complex 80 kDa subunit) (FACT 80 kDa subunit) (FACTp80) (Facilitates chromatin transcription complex subunit SSRP1) (Recombination signal sequence recognition protein 1) (Structure-specific recognition protein 1) (hSSRP1) (T160)	NS2B	0.884667
P0CG47	UBB	Polyubiquitin-B [Cleaved into: Ubiquitin]	NS5	0.883063
Q6P5S7	RNASEK	Ribonuclease kappa (RNase K) (RNase kappa) (EC 3.1.-.-)	NS4B	0.881163
O94955	RHOBTB3	Rho-related BTB domain-containing protein 3 (EC 3.6.1.-)	NS2B	0.880444
P42694	HELZ	Probable helicase with zinc finger domain (EC 3.6.4.-) (Down-regulated in human cancers protein)	NS2B	0.879529
B2RNN3	C1QTNF9B	Complement C1q and tumor necrosis factor-related protein 9B (C1q/TNF-related protein 9B) (CTRP9B) (Complement C1q and tumor necrosis factor-related protein 9-like)	NS1	0.878222
Q99525	HIST1H4G	Histone H4-like protein type G	Envelope	0.877836
Q3BBV2	NBPF8	Putative neuroblastoma breakpoint family member 8	NS2B	0.877608
Q9H3R0	KDM4C	Lysine-specific demethylase 4C (EC 1.14.11.-) (Gene amplified in squamous cell carcinoma 1 protein) (GASC-1 protein) (JmjC domain-containing histone demethylation protein 3C) (Jumonji domain-containing protein 2C)	NS2B	0.87668
Q08945	SSRP1	FACT complex subunit SSRP1 (Chromatin-specific transcription elongation factor 80 kDa subunit) (Facilitates chromatin transcription complex 80 kDa subunit) (FACT 80 kDa subunit) (FACTp80) (Facilitates chromatin transcription complex subunit SSRP1) (Recombination signal sequence recognition protein 1) (Structure-specific recognition protein 1) (hSSRP1) (T160)	NS3	0.87467
P62266	RPS23	40S ribosomal protein S23	NS4B	0.874225
Q53S33	BOLA3	BolA-like protein 3	Envelope	0.86895
Q9P2J5	LARS	Leucine--tRNA ligase, cytoplasmic (EC 6.1.1.4) (Leucyl-tRNA synthetase) (LeuRS)	NS2B	0.868646
Q6ZRR9	DCDC5	Doublecortin domain-containing protein 5	NS2B	0.868336
Q9H112	CST11	Cystatin-11	NS4B	0.867903
Q96G01	BICD1	Protein bicaudal D homolog 1 (Bic-D 1)	NS2B	0.866626
P84243	H3F3A	Histone H3.3	NS5	0.865887
Q3T906	GNPTAB	N-acetylglucosamine-1-phosphotransferase subunits alpha/beta (EC 2.7.8.17) (GlcNAc-1-phosphotransferase subunits alpha/beta) (Stealth protein GNPTAB) (UDP-N-acetylglucosamine-1-phosphotransferase subunits alpha/beta) [Cleaved into: N-acetylglucosamine-1-phosphotransferase subunit alpha; N-acetylglucosamine-1-phosphotransferase subunit beta]	NS2B	0.865557
Q99525	HIST1H4G	Histone H4-like protein type G	NS5	0.864797
P05771	PRKCB	Protein kinase C beta type (PKC-B) (PKC-beta) (EC 2.7.11.13)	NS2B	0.864722
Q53S33	BOLA3	BolA-like protein 3	NS4B	0.86389
P48066	SLC6A11	Sodium- and chloride-dependent GABA transporter 3 (GAT-3) (Solute carrier family 6 member 11)	NS2A	0.86181
Q8TEV8	SMCR5	Smith-Magenis syndrome chromosomal region candidate gene 5 protein	NS4B	0.860357
P22749	GNLY	Granulysin (Lymphokine LAG-2) (Protein NKG5) (T-cell activation protein 519)	NS4B	0.859829
Q53S33	BOLA3	BolA-like protein 3	NS1	0.856197
O94906	PRPF6	Pre-mRNA-processing factor 6 (Androgen receptor N-terminal domain-transactivating protein 1) (ANT-1) (PRP6 homolog) (U5 snRNP-associated 102 kDa protein) (U5-102 kDa protein)	NS2B	0.854285
Q8N6V4	C10orf53	UPF0728 protein C10orf53	Envelope	0.853877
Q9P2J5	LARS	Leucine--tRNA ligase, cytoplasmic (EC 6.1.1.4) (Leucyl-tRNA synthetase) (LeuRS)	NS2A	0.851194
A6NE52	WDR97	WD repeat-containing protein 97	NS2B	0.849997
P0CG47	UBB	Polyubiquitin-B [Cleaved into: Ubiquitin]	NS4B	0.849678
P43088	PTGFR	Prostaglandin F2-alpha receptor (PGF receptor) (PGF2-alpha receptor) (Prostanoid FP receptor)	NS2A	0.849267
Q8NFD4	0	Uncharacterized protein FLJ76381	NS4B	0.847498
Q9P2K1	CC2D2A	Coiled-coil and C2 domain-containing protein 2A	NS2B	0.846291
Q08945	SSRP1	FACT complex subunit SSRP1 (Chromatin-specific transcription elongation factor 80 kDa subunit) (Facilitates chromatin transcription complex 80 kDa subunit) (FACT 80 kDa subunit) (FACTp80) (Facilitates chromatin transcription complex subunit SSRP1) (Recombination signal sequence recognition protein 1) (Structure-specific recognition protein 1) (hSSRP1) (T160)	NS1	0.846137
P13612	ITGA4	Integrin alpha-4 (CD49 antigen-like family member D) (Integrin alpha-IV) (VLA-4 subunit alpha) (CD antigen CD49d)	NS2B	0.845971
O95190	OAZ2	Ornithine decarboxylase antizyme 2 (AZ2) (ODC-Az 2)	Capside	0.844074
O60303	KIAA0556	Uncharacterized protein KIAA0556	NS2B	0.843507
P62805	HIST1H4A	Histone H4	NS4B	0.843287
P05386	RPLP1	60S acidic ribosomal protein P1	NS4B	0.84269
P43155	CRAT	Carnitine O-acetyltransferase (Carnitine acetylase) (EC 2.3.1.7) (Carnitine acetyltransferase) (CAT) (CrAT)	NS5	0.841856
P15923	TCF3	Transcription factor E2-alpha (Class B basic helix-loop-helix protein 21) (bHLHb21) (Immunoglobulin enhancer-binding factor E12/E47) (Immunoglobulin transcription factor 1) (Kappa-E2-binding factor) (Transcription factor 3) (TCF-3) (Transcription factor ITF-1)	NS2B	0.841724
Q9BQI7	PSD2	PH and SEC7 domain-containing protein 2 (Pleckstrin homology and SEC7 domain-containing protein 2)	NS2B	0.841687
P07737	PFN1	Profilin-1 (Epididymis tissue protein Li 184a) (Profilin I)	Membrane	0.84151
Q5SSQ6	SAPCD1	Suppressor APC domain-containing protein 1 (Protein G7d)	Membrane	0.84116
P13611	VCAN	Versican core protein (Chondroitin sulfate proteoglycan core protein 2) (Chondroitin sulfate proteoglycan 2) (Glial hyaluronate-binding protein) (GHAP) (Large fibroblast proteoglycan) (PG-M)	Envelope	0.838701
Q13956	PDE6H	Retinal cone rhodopsin-sensitive cGMP 3',5'-cyclic phosphodiesterase subunit gamma (GMP-PDE gamma) (EC 3.1.4.35)	NS2B	0.837737
Q9H246	C1orf21	Uncharacterized protein C1orf21 (Cell proliferation-inducing gene 13 protein)	Envelope	0.836899
O14578	CIT	Citron Rho-interacting kinase (CRIK) (EC 2.7.11.1) (Serine/threonine-protein kinase 21)	NS2A	0.836796
Q9UPN4	CEP131	Centrosomal protein of 131 kDa (5-azacytidine-induced protein 1) (Pre-acrosome localization protein 1)	NS2B	0.836226
Q96G01	BICD1	Protein bicaudal D homolog 1 (Bic-D 1)	NS2A	0.835745
Q9NZ52	GGA3	ADP-ribosylation factor-binding protein GGA3 (Golgi-localized, gamma ear-containing, ARF-binding protein 3)	NS2A	0.835258
Q96HE8	TMEM80	Transmembrane protein 80	NS4B	0.834886
Q9P219	CCDC88C	Protein Daple (Coiled-coil domain-containing protein 88C) (Dvl-associating protein with a high frequency of leucine residues) (hDaple) (Hook-related protein 2) (HkRP2)	NS2B	0.834372
Q71DI3	HIST2H3A	Histone H3.2 (Histone H3/m) (Histone H3/o)	NS5	0.83417
Q9HCC9	ZFYVE28	Lateral signaling target protein 2 homolog (hLst2) (Zinc finger FYVE domain-containing protein 28)	NS2B	0.833938
Q12816	TRO	Trophinin (MAGE-D3 antigen)	NS2B	0.83367
Q8WYQ3	CHCHD10	Coiled-coil-helix-coiled-coil-helix domain-containing protein 10, mitochondrial (Protein N27C7-4)	Membrane	0.833278
P01036	CST4	Cystatin-S (Cystatin-4) (Cystatin-SA-III) (Salivary acidic protein 1)	NS4B	0.832509
P01037	CST1	Cystatin-SN (Cystain-SA-I) (Cystatin-1) (Salivary cystatin-SA-1)	NS4B	0.832347
Q9Y6A5	TACC3	Transforming acidic coiled-coil-containing protein 3 (ERIC-1)	NS2B	0.832039
Q08945	SSRP1	FACT complex subunit SSRP1 (Chromatin-specific transcription elongation factor 80 kDa subunit) (Facilitates chromatin transcription complex 80 kDa subunit) (FACT 80 kDa subunit) (FACTp80) (Facilitates chromatin transcription complex subunit SSRP1) (Recombination signal sequence recognition protein 1) (Structure-specific recognition protein 1) (hSSRP1) (T160)	Capside	0.831975
Q9NR82	KCNQ5	Potassium voltage-gated channel subfamily KQT member 5 (KQT-like 5) (Potassium channel subunit alpha KvLQT5) (Voltage-gated potassium channel subunit Kv7.5)	NS2A	0.831233
Q9ULK4	MED23	Mediator of RNA polymerase II transcription subunit 23 (Activator-recruited cofactor 130 kDa component) (ARC130) (Cofactor required for Sp1 transcriptional activation subunit 3) (CRSP complex subunit 3) (Mediator complex subunit 23) (Protein sur-2 homolog) (hSur-2) (Transcriptional coactivator CRSP130) (Vitamin D3 receptor-interacting protein complex 130 kDa component) (DRIP130)	NS2B	0.831152
Q9H0H0	INTS2	Integrator complex subunit 2 (Int2)	NS2A	0.830912
Q13277	STX3	Syntaxin-3	Capside	0.830692
Q6ZRR9	DCDC5	Doublecortin domain-containing protein 5	NS5	0.830294
P56278	MTCP1	Protein p13 MTCP-1 (p13MTCP1) (Mature T-cell proliferation-1 type B1) (MTCP-1 type B1)	NS5	0.830233
Q9H112	CST11	Cystatin-11	NS4A	0.82828
O60861	GAS7	Growth arrest-specific protein 7 (GAS-7)	NS5	0.825498
P56278	MTCP1	Protein p13 MTCP-1 (p13MTCP1) (Mature T-cell proliferation-1 type B1) (MTCP-1 type B1)	NS4B	0.825179
O60303	KIAA0556	Uncharacterized protein KIAA0556	Capside	0.824798
P09228	CST2	Cystatin-SA (Cystatin-2) (Cystatin-S5)	NS4B	0.82342
Q7Z4W2	LYZL2	Lysozyme-like protein 2 (Lysozyme-2) (EC 3.2.1.17)	NS4B	0.822771
Q6UWQ5	LYZL1	Lysozyme-like protein 1 (EC 3.2.1.17)	NS4B	0.822372
P09912	IFI6	Interferon alpha-inducible protein 6 (Interferon-induced protein 6-16) (Ifi-6-16)	NS4B	0.821729
Q9Y6B2	EID1	EP300-interacting inhibitor of differentiation 1 (21 kDa pRb-associated protein) (CREBBP/EP300 inhibitory protein 1) (E1A-like inhibitor of differentiation 1) (EID-1)	NS5	0.821508
P68431	HIST1H3A	Histone H3.1 (Histone H3/a) (Histone H3/b) (Histone H3/c) (Histone H3/d) (Histone H3/f) (Histone H3/h) (Histone H3/i) (Histone H3/j) (Histone H3/k) (Histone H3/l)	NS5	0.82108
P29536	LMOD1	Leiomodin-1 (64 kDa autoantigen 1D) (64 kDa autoantigen 1D3) (64 kDa autoantigen D1) (Leiomodin, muscle form) (Smooth muscle leiomodin) (SM-Lmod) (Thyroid-associated ophthalmopathy autoantigen)	NS2A	0.820435
Q16611	BAK1	Bcl-2 homologous antagonist/killer (Apoptosis regulator BAK) (Bcl-2-like protein 7) (Bcl2-L-7)	NS4B	0.820117
Q8IZH2	XRN1	5'-3' exoribonuclease 1 (EC 3.1.13.-) (Strand-exchange protein 1 homolog)	NS2B	0.818903
Q9H175	CSRNP2	Cysteine/serine-rich nuclear protein 2 (CSRNP-2) (Protein FAM130A1) (TGF-beta-induced apoptosis protein 12) (TAIP-12)	NS2B	0.818192
Q8N6V4	C10orf53	UPF0728 protein C10orf53	NS2B	0.817234
Q5S007	LRRK2	Leucine-rich repeat serine/threonine-protein kinase 2 (EC 2.7.11.1) (Dardarin)	NS2B	0.816665
Q9H0H0	INTS2	Integrator complex subunit 2 (Int2)	Envelope	0.816315
P48201	ATP5G3	ATP synthase F(0) complex subunit C3, mitochondrial (ATP synthase lipid-binding protein) (ATP synthase proteolipid P3) (ATP synthase proton-transporting mitochondrial F(0) complex subunit C3) (ATPase protein 9) (ATPase subunit c)	NS4B	0.816177
O43246	SLC7A4	Cationic amino acid transporter 4 (CAT-4) (CAT4) (Solute carrier family 7 member 4)	NS2B	0.815606
Q71F56	MED13L	Mediator of RNA polymerase II transcription subunit 13-like (Mediator complex subunit 13-like) (Thyroid hormone receptor-associated protein 2) (Thyroid hormone receptor-associated protein complex 240 kDa component-like)	NS2B	0.81496
Q96G03	PGM2	Phosphoglucomutase-2 (PGM 2) (EC 5.4.2.2) (Glucose phosphomutase 2) (Phosphodeoxyribomutase) (Phosphopentomutase) (EC 5.4.2.7)	NS4B	0.814352
Q96S59	RANBP9	Ran-binding protein 9 (RanBP9) (BPM-L) (BPM90) (Ran-binding protein M) (RanBPM) (RanBP7)	NS2B	0.814142
Q9H6S0	YTHDC2	Probable ATP-dependent RNA helicase YTHDC2 (EC 3.6.4.13) (YTH domain-containing protein 2)	NS2B	0.814127
Q96G03	PGM2	Phosphoglucomutase-2 (PGM 2) (EC 5.4.2.2) (Glucose phosphomutase 2) (Phosphodeoxyribomutase) (Phosphopentomutase) (EC 5.4.2.7)	NS2A	0.814089
P78357	CNTNAP1	Contactin-associated protein 1 (Caspr) (Caspr1) (Neurexin IV) (Neurexin-4) (p190)	NS2B	0.813549
Q96G01	BICD1	Protein bicaudal D homolog 1 (Bic-D 1)	NS4B	0.812931
O94955	RHOBTB3	Rho-related BTB domain-containing protein 3 (EC 3.6.1.-)	NS4A	0.812523
Q7Z5K2	WAPL	Wings apart-like protein homolog (Friend of EBNA2 protein) (WAPL cohesin release factor)	NS2B	0.812108
Q8N456	LRRC18	Leucine-rich repeat-containing protein 18	NS1	0.812106
Q96S44	TP53RK	TP53-regulating kinase (EC 2.7.11.1) (Atypical serine/threonine protein kinase TP53RK) (EKC/KEOPS complex subunit TP53RK) (EC 3.6.-.-) (Nori-2) (p53-related protein kinase)	Capside	0.811982
Q8N1T3	MYO1H	Unconventional myosin-Ih (Myosin-1H)	NS4B	0.811586
Q8IW36	ZNF695	Zinc finger protein 695 (Zinc finger protein SBZF3)	Capside	0.811541
Q0PNE2	ELP6	Elongator complex protein 6 (Angiotonin-transactivated protein 1) (Protein TMEM103)	NS2A	0.81072
P13611	VCAN	Versican core protein (Chondroitin sulfate proteoglycan core protein 2) (Chondroitin sulfate proteoglycan 2) (Glial hyaluronate-binding protein) (GHAP) (Large fibroblast proteoglycan) (PG-M)	NS5	0.810515
Q9NPA0	EMC7	ER membrane protein complex subunit 7	NS5	0.809965
Q8TAD4	SLC30A5	Zinc transporter 5 (ZnT-5) (Solute carrier family 30 member 5) (ZnT-like transporter 1) (hZTL1)	NS2B	0.809487
P60709	ACTB	Actin, cytoplasmic 1 (Beta-actin) [Cleaved into: Actin, cytoplasmic 1, N-terminally processed]	NS4A	0.809342
P42345	MTOR	Serine/threonine-protein kinase mTOR (EC 2.7.11.1) (FK506-binding protein 12-rapamycin complex-associated protein 1) (FKBP12-rapamycin complex-associated protein) (Mammalian target of rapamycin) (mTOR) (Mechanistic target of rapamycin) (Rapamycin and FKBP12 target 1) (Rapamycin target protein 1)	NS2B	0.809212
Q9NZ52	GGA3	ADP-ribosylation factor-binding protein GGA3 (Golgi-localized, gamma ear-containing, ARF-binding protein 3)	NS4A	0.809062
Q8N6V4	C10orf53	UPF0728 protein C10orf53	NS5	0.808994
Q9HAA7	0	Putative uncharacterized protein FLJ11871	NS5	0.808945
Q96QH2	PRAM1	PML-RARA-regulated adapter molecule 1 (PRAM) (PRAM-1)	NS2B	0.808772
Q8N1T3	MYO1H	Unconventional myosin-Ih (Myosin-1H)	NS2A	0.80817
Q8IU89	CERS3	Ceramide synthase 3 (CerS3) (EC 2.3.1.24) (Dihydroceramide synthase 3) (LAG1 longevity assurance homolog 3)	NS5	0.80807
O14578	CIT	Citron Rho-interacting kinase (CRIK) (EC 2.7.11.1) (Serine/threonine-protein kinase 21)	NS4B	0.807609
A5PKW4	PSD	PH and SEC7 domain-containing protein 1 (Exchange factor for ARF6) (Pleckstrin homology and SEC7 domain-containing protein 1)	NS2B	0.807268
P02766	TTR	Transthyretin (ATTR) (Prealbumin) (TBPA)	NS4B	0.806917
P62140	PPP1CB	Serine/threonine-protein phosphatase PP1-beta catalytic subunit (PP-1B) (PPP1CD) (EC 3.1.3.16) (EC 3.1.3.53)	NS2A	0.806837
Q16695	HIST3H3	Histone H3.1t (H3/t) (H3t) (H3/g)	NS5	0.806792
Q8IXM3	MRPL41	39S ribosomal protein L41, mitochondrial (L41mt) (MRP-L41) (39S ribosomal protein L27 homolog) (Bcl-2-interacting mitochondrial ribosomal protein L41) (Cell proliferation-inducing gene 3 protein) (MRP-L27 homolog)	NS4B	0.806729
Q9UL33	TRAPPC2L	Trafficking protein particle complex subunit 2-like protein	NS4B	0.806651
P63261	ACTG1	Actin, cytoplasmic 2 (Gamma-actin) [Cleaved into: Actin, cytoplasmic 2, N-terminally processed]	NS4A	0.806501
Q9HAA7	0	Putative uncharacterized protein FLJ11871	NS4A	0.806008
O14578	CIT	Citron Rho-interacting kinase (CRIK) (EC 2.7.11.1) (Serine/threonine-protein kinase 21)	NS5	0.805933
O94906	PRPF6	Pre-mRNA-processing factor 6 (Androgen receptor N-terminal domain-transactivating protein 1) (ANT-1) (PRP6 homolog) (U5 snRNP-associated 102 kDa protein) (U5-102 kDa protein)	Capside	0.805913
Q96BI3	APH1A	Gamma-secretase subunit APH-1A (APH-1a) (Aph-1alpha) (Presenilin-stabilization factor)	NS2A	0.805786
P42694	HELZ	Probable helicase with zinc finger domain (EC 3.6.4.-) (Down-regulated in human cancers protein)	Capside	0.805597
Q9P2J5	LARS	Leucine--tRNA ligase, cytoplasmic (EC 6.1.1.4) (Leucyl-tRNA synthetase) (LeuRS)	NS4B	0.805207
Q99525	HIST1H4G	Histone H4-like protein type G	NS4B	0.804737
P52744	ZNF138	Zinc finger protein 138	NS2A	0.804705
P20794	MAK	Serine/threonine-protein kinase MAK (EC 2.7.11.22) (Male germ cell-associated kinase)	NS2B	0.804557
Q6UVM3	KCNT2	Potassium channel subfamily T member 2 (Sequence like an intermediate conductance potassium channel subunit) (Sodium and chloride-activated ATP-sensitive potassium channel Slo2.1)	NS2B	0.804408
P55199	ELL	RNA polymerase II elongation factor ELL (Eleven-nineteen lysine-rich leukemia protein)	Capside	0.804091
P08240	SRPRA	Signal recognition particle receptor subunit alpha (SR-alpha) (Docking protein alpha) (DP-alpha)	Capside	0.803131
Q16611	BAK1	Bcl-2 homologous antagonist/killer (Apoptosis regulator BAK) (Bcl-2-like protein 7) (Bcl2-L-7)	NS2A	0.803023
Q5JT78	C1orf137	Putative uncharacterized protein C1orf137	NS2B	0.802892
Q9BSF0	C2orf88	Small membrane A-kinase anchor protein (Small membrane AKAP) (smAKAP)	Envelope	0.802891
Q9H0R3	TMEM222	Transmembrane protein 222	NS1	0.802292
Q5H9F3	BCORL1	BCL-6 corepressor-like protein 1 (BCoR-L1) (BCoR-like protein 1)	NS1	0.802019
P50914	RPL14	60S ribosomal protein L14 (CAG-ISL 7)	NS5	0.801871
P0CG47	UBB	Polyubiquitin-B [Cleaved into: Ubiquitin]	NS2A	0.801663
Q9H5L9	C5orf66	Putative uncharacterized protein C5orf66	NS4B	0.801546
Q9H0A3	TMEM191A	Transmembrane protein 191A	NS4B	0.800964
Q9BWP8	COLEC11	Collectin-11 (Collectin kidney protein 1) (CL-K1)	Capside	0.800938
P42702	LIFR	Leukemia inhibitory factor receptor (LIF receptor) (LIF-R) (CD antigen CD118)	NS2B	0.800267
Q5SSQ6	SAPCD1	Suppressor APC domain-containing protein 1 (Protein G7d)	NS4B	0.799277
Q96PV7	FAM193B	Protein FAM193B	NS2B	0.798576
Q9NZ52	GGA3	ADP-ribosylation factor-binding protein GGA3 (Golgi-localized, gamma ear-containing, ARF-binding protein 3)	Capside	0.797255
Q4VC31	CCDC58	Coiled-coil domain-containing protein 58	NS4A	0.797064
Q7Z3E2	CCDC186	Coiled-coil domain-containing protein 186 (CTCL tumor antigen HD-CL-01/L14-2)	NS2B	0.797046
O00418	EEF2K	Eukaryotic elongation factor 2 kinase (eEF-2 kinase) (eEF-2K) (EC 2.7.11.20) (Calcium/calmodulin-dependent eukaryotic elongation factor 2 kinase)	NS2B	0.796628
Q08462	ADCY2	Adenylate cyclase type 2 (EC 4.6.1.1) (ATP pyrophosphate-lyase 2) (Adenylate cyclase type II) (Adenylyl cyclase 2)	NS5	0.796279
Q9UDT6	CLIP2	CAP-Gly domain-containing linker protein 2 (Cytoplasmic linker protein 115) (CLIP-115) (Cytoplasmic linker protein 2) (Williams-Beuren syndrome chromosomal region 3 protein) (Williams-Beuren syndrome chromosomal region 4 protein)	NS2B	0.796188
P55199	ELL	RNA polymerase II elongation factor ELL (Eleven-nineteen lysine-rich leukemia protein)	NS2B	0.796014
Q13503	MED21	Mediator of RNA polymerase II transcription subunit 21 (Mediator complex subunit 21) (RNA polymerase II holoenzyme component SRB7) (RNAPII complex component SRB7) (hSrb7)	NS4B	0.795732
P01624	0	Ig kappa chain V-III region POM	Envelope	0.795208
O60303	KIAA0556	Uncharacterized protein KIAA0556	NS4A	0.795077
Q53S33	BOLA3	BolA-like protein 3	NS5	0.795031
Q9P2J5	LARS	Leucine--tRNA ligase, cytoplasmic (EC 6.1.1.4) (Leucyl-tRNA synthetase) (LeuRS)	Capside	0.794983
Q53S33	BOLA3	BolA-like protein 3	NS2A	0.794952
Q13242	SRSF9	Serine/arginine-rich splicing factor 9 (Pre-mRNA-splicing factor SRp30C) (Splicing factor, arginine/serine-rich 9)	NS5	0.794538
Q9HCE0	EPG5	Ectopic P granules protein 5 homolog	NS2B	0.79357
O60756	BCE1	Putative protein BCE-1	NS2B	0.793513
P60709	ACTB	Actin, cytoplasmic 1 (Beta-actin) [Cleaved into: Actin, cytoplasmic 1, N-terminally processed]	NS2A	0.793414
O95279	KCNK5	Potassium channel subfamily K member 5 (Acid-sensitive potassium channel protein TASK-2) (TWIK-related acid-sensitive K(+) channel 2)	NS2B	0.793377
Q6IQ16	SPOPL	Speckle-type POZ protein-like (HIB homolog 2) (Roadkill homolog 2)	NS2A	0.793139
Q8N1T3	MYO1H	Unconventional myosin-Ih (Myosin-1H)	NS2B	0.793105
P13611	VCAN	Versican core protein (Chondroitin sulfate proteoglycan core protein 2) (Chondroitin sulfate proteoglycan 2) (Glial hyaluronate-binding protein) (GHAP) (Large fibroblast proteoglycan) (PG-M)	NS1	0.792703
Q8NFD4	0	Uncharacterized protein FLJ76381	NS2B	0.792219
Q9HBU1	BARX1	Homeobox protein BarH-like 1	Capside	0.792143
P52848	NDST1	Bifunctional heparan sulfate N-deacetylase/N-sulfotransferase 1 (EC 2.8.2.8) (Glucosaminyl N-deacetylase/N-sulfotransferase 1) (NDST-1) (N-heparan sulfate sulfotransferase 1) (N-HSST 1) ([Heparan sulfate]-glucosamine N-sulfotransferase 1) (HSNST 1) [Includes: Heparan sulfate N-deacetylase 1 (EC 3.-.-.-); Heparan sulfate N-sulfotransferase 1 (EC 2.8.2.-)]	NS2B	0.792019
P24158	PRTN3	Myeloblastin (EC 3.4.21.76) (AGP7) (C-ANCA antigen) (Leukocyte proteinase 3) (PR-3) (PR3) (Neutrophil proteinase 4) (NP-4) (P29) (Wegener autoantigen)	NS5	0.791806
P05386	RPLP1	60S acidic ribosomal protein P1	NS2A	0.79174
Q9NRG0	CHRAC1	Chromatin accessibility complex protein 1 (CHRAC-1) (Chromatin accessibility complex 15 kDa protein) (CHRAC-15) (HuCHRAC15) (DNA polymerase epsilon subunit p15)	NS4B	0.791521
P09912	IFI6	Interferon alpha-inducible protein 6 (Interferon-induced protein 6-16) (Ifi-6-16)	Membrane	0.790527
O60303	KIAA0556	Uncharacterized protein KIAA0556	NS2A	0.790459
P63261	ACTG1	Actin, cytoplasmic 2 (Gamma-actin) [Cleaved into: Actin, cytoplasmic 2, N-terminally processed]	NS2A	0.790049
A1L4L8	PLAC8L1	PLAC8-like protein 1	NS4B	0.78997
P40313	CTRL	Chymotrypsin-like protease CTRL-1 (EC 3.4.21.-)	NS2A	0.789607
O75431	MTX2	Metaxin-2 (Mitochondrial outer membrane import complex protein 2)	NS2A	0.789544
Q6QNY1	BLOC1S2	Biogenesis of lysosome-related organelles complex 1 subunit 2 (BLOC-1 subunit 2) (Centrosome-associated protein)	NS4B	0.789072
A4D1Z8	GRIFIN	Grifin (Galectin-related inter-fiber protein)	NS4B	0.789009
Q9H5L6	THAP9	DNA transposase THAP9 (EC 2.7.7.-) (THAP domain-containing protein 9) (hTh9)	NS2B	0.788904
Q8N8Q3	ENDOV	Endonuclease V (hEndoV) (EC 3.1.26.-) (Inosine-specific endoribonuclease)	NS1	0.788471
P62987	UBA52	Ubiquitin-60S ribosomal protein L40 (CEP52) (Ubiquitin A-52 residue ribosomal protein fusion product 1) [Cleaved into: Ubiquitin; 60S ribosomal protein L40]	NS4A	0.78745
A6NFN3	RBFOX3	RNA binding protein fox-1 homolog 3 (Fox-1 homolog C)	NS4B	0.787431
O60303	KIAA0556	Uncharacterized protein KIAA0556	Membrane	0.787033
Q9H7X0	NAA60	N-alpha-acetyltransferase 60 (EC 2.3.1.48) (EC 2.3.1.88) (Histone acetyltransferase type B protein 4) (HAT4) (N-acetyltransferase 15) (NatF catalytic subunit)	Capside	0.786706
Q9H0R3	TMEM222	Transmembrane protein 222	NS4B	0.785746
Q9HBU1	BARX1	Homeobox protein BarH-like 1	NS2A	0.785413
Q96N46	TTC14	Tetratricopeptide repeat protein 14 (TPR repeat protein 14)	NS2B	0.7854
Q96KT0	FAM167A-AS1	Uncharacterized protein FAM167A-AS1 (FAM167A antisense RNA 1) (FAM167A antisense gene protein 1)	Envelope	0.785254
Q16611	BAK1	Bcl-2 homologous antagonist/killer (Apoptosis regulator BAK) (Bcl-2-like protein 7) (Bcl2-L-7)	Capside	0.78451
Q6PI25	CNIH2	Protein cornichon homolog 2 (CNIH-2) (Cornichon family AMPA receptor auxiliary protein 2) (Cornichon-like protein)	NS4A	0.784408
P27986	PIK3R1	Phosphatidylinositol 3-kinase regulatory subunit alpha (PI3-kinase regulatory subunit alpha) (PI3K regulatory subunit alpha) (PtdIns-3-kinase regulatory subunit alpha) (Phosphatidylinositol 3-kinase 85 kDa regulatory subunit alpha) (PI3-kinase subunit p85-alpha) (PtdIns-3-kinase regulatory subunit p85-alpha)	NS2B	0.784104
Q6PIV2	FOXR1	Forkhead box protein R1 (Forkhead box protein N5)	NS2A	0.784002
Q08945	SSRP1	FACT complex subunit SSRP1 (Chromatin-specific transcription elongation factor 80 kDa subunit) (Facilitates chromatin transcription complex 80 kDa subunit) (FACT 80 kDa subunit) (FACTp80) (Facilitates chromatin transcription complex subunit SSRP1) (Recombination signal sequence recognition protein 1) (Structure-specific recognition protein 1) (hSSRP1) (T160)	NS4A	0.78395
Q96B45	C10orf32	UPF0693 protein C10orf32	NS4B	0.783946
Q9NZ52	GGA3	ADP-ribosylation factor-binding protein GGA3 (Golgi-localized, gamma ear-containing, ARF-binding protein 3)	NS5	0.783883
Q8WWX9	SELM	Selenoprotein M (SelM)	NS4B	0.782715
Q16827	PTPRO	Receptor-type tyrosine-protein phosphatase O (R-PTP-O) (EC 3.1.3.48) (Glomerular epithelial protein 1) (Protein tyrosine phosphatase U2) (PTP-U2) (PTPase U2)	NS2B	0.782676
Q01973	ROR1	Inactive tyrosine-protein kinase transmembrane receptor ROR1 (Neurotrophic tyrosine kinase, receptor-related 1)	NS2A	0.782638
O00268	TAF4	Transcription initiation factor TFIID subunit 4 (RNA polymerase II TBP-associated factor subunit C) (TBP-associated factor 4) (Transcription initiation factor TFIID 130 kDa subunit) (TAF(II)130) (TAFII-130) (TAFII130) (Transcription initiation factor TFIID 135 kDa subunit) (TAF(II)135) (TAFII-135) (TAFII135)	NS4B	0.78226
E5RQL4	FTCDNL1	Formiminotransferase N-terminal subdomain-containing protein (Formiminotransferase-cyclodeaminase N-terminal-like protein)	NS4B	0.782233
Q9UJY1	HSPB8	Heat shock protein beta-8 (HspB8) (Alpha-crystallin C chain) (E2-induced gene 1 protein) (Protein kinase H11) (Small stress protein-like protein HSP22)	NS4B	0.782222
Q9Y4Z0	LSM4	U6 snRNA-associated Sm-like protein LSm4 (Glycine-rich protein) (GRP)	NS4B	0.782113
Q5BKU9	OXLD1	Oxidoreductase-like domain-containing protein 1	NS4B	0.781363
P25092	GUCY2C	Heat-stable enterotoxin receptor (STA receptor) (hSTAR) (EC 4.6.1.2) (Guanylyl cyclase C) (GC-C) (Intestinal guanylate cyclase)	NS2B	0.781047
P80303	NUCB2	Nucleobindin-2 (DNA-binding protein NEFA) (Gastric cancer antigen Zg4) (Prepronesfatin) [Cleaved into: Nesfatin-1]	NS4B	0.781027
Q13956	PDE6H	Retinal cone rhodopsin-sensitive cGMP 3',5'-cyclic phosphodiesterase subunit gamma (GMP-PDE gamma) (EC 3.1.4.35)	NS2A	0.780952
Q12889	OVGP1	Oviduct-specific glycoprotein (Estrogen-dependent oviduct protein) (Mucin-9) (Oviductal glycoprotein) (Oviductin)	Capside	0.78039
Q9H0H0	INTS2	Integrator complex subunit 2 (Int2)	NS3	0.780296
Q15700	DLG2	Disks large homolog 2 (Channel-associated protein of synapse-110) (Chapsyn-110) (Postsynaptic density protein PSD-93)	NS2B	0.780097
Q9P2J5	LARS	Leucine--tRNA ligase, cytoplasmic (EC 6.1.1.4) (Leucyl-tRNA synthetase) (LeuRS)	NS4A	0.779582
P62249	RPS16	40S ribosomal protein S16	NS4B	0.779524
Q96LM1	LINC00615	Putative uncharacterized protein encoded by LINC00615	NS4B	0.779468
P09455	RBP1	Retinol-binding protein 1 (Cellular retinol-binding protein) (CRBP) (Cellular retinol-binding protein I) (CRBP-I)	NS4B	0.779346
Q9H0H0	INTS2	Integrator complex subunit 2 (Int2)	NS4B	0.779268
Q13956	PDE6H	Retinal cone rhodopsin-sensitive cGMP 3',5'-cyclic phosphodiesterase subunit gamma (GMP-PDE gamma) (EC 3.1.4.35)	Envelope	0.778672
Q8N4P2	TTC30B	Tetratricopeptide repeat protein 30B (TPR repeat protein 30B)	NS2B	0.778666
Q15843	NEDD8	NEDD8 (Neddylin) (Neural precursor cell expressed developmentally down-regulated protein 8) (NEDD-8) (Ubiquitin-like protein Nedd8)	NS5	0.778349
Q9HAA7	0	Putative uncharacterized protein FLJ11871	NS4B	0.778113
Q8TEV8	SMCR5	Smith-Magenis syndrome chromosomal region candidate gene 5 protein	Membrane	0.777926
Q49MG5	MAP9	Microtubule-associated protein 9 (Aster-associated protein)	NS2A	0.777678
Q8N814	0	Putative uncharacterized protein FLJ40140	NS4B	0.77766
Q96QS1	TSPAN32	Tetraspanin-32 (Tspan-32) (Protein Phemx)	Capside	0.777602
Q9BQ65	USB1	U6 snRNA phosphodiesterase (hUsb1) (EC 3.1.4.-)	Capside	0.777173
Q96PV4	PNMA5	Paraneoplastic antigen-like protein 5 (Tumor antigen BJ-HCC-25)	NS5	0.777082
Q6IAN0	DHRS7B	Dehydrogenase/reductase SDR family member 7B (EC 1.1.-.-) (Short-chain dehydrogenase/reductase family 32C member 1)	NS2A	0.776905
Q86WT1	TTC30A	Tetratricopeptide repeat protein 30A (TPR repeat protein 30A)	NS2B	0.776872
Q5T6L9	ERMARD	Endoplasmic reticulum membrane-associated RNA degradation protein (ER membrane-associated RNA degradation protein)	NS2B	0.7767
P0DKL9	ARL14EPL	ARL14 effector protein-like	NS4B	0.776209
Q49MG5	MAP9	Microtubule-associated protein 9 (Aster-associated protein)	NS2B	0.776087
P06133	UGT2B4	UDP-glucuronosyltransferase 2B4 (UDPGT 2B4) (EC 2.4.1.17) (HLUG25) (Hyodeoxycholic acid-specific UDPGT) (UDPGTh-1)	NS2B	0.776019
P16662	UGT2B7	UDP-glucuronosyltransferase 2B7 (UDPGT 2B7) (EC 2.4.1.17) (3,4-catechol estrogen-specific UDPGT) (UDP-glucuronosyltransferase 2B9) (UDPGT 2B9) (UDPGTh-2)	NS2B	0.775988
Q6PI25	CNIH2	Protein cornichon homolog 2 (CNIH-2) (Cornichon family AMPA receptor auxiliary protein 2) (Cornichon-like protein)	Membrane	0.775918
O60264	SMARCA5	SWI/SNF-related matrix-associated actin-dependent regulator of chromatin subfamily A member 5 (SWI/SNF-related matrix-associated actin-dependent regulator of chromatin A5) (EC 3.6.4.-) (Sucrose nonfermenting protein 2 homolog) (hSNF2H)	NS5	0.775917
P0C838	ERICH1-AS1	Putative uncharacterized protein encoded by ERICH1-AS1 (ERICH1 antisense RNA 1) (ERICH1 antisense gene protein 1) (Putative DAP-2 like protein)	NS5	0.775733
Q7Z2Y5	NRK	Nik-related protein kinase (EC 2.7.11.1)	NS2B	0.775664
Q14376	GALE	UDP-glucose 4-epimerase (EC 5.1.3.2) (Galactowaldenase) (UDP-N-acetylgalactosamine 4-epimerase) (UDP-GalNAc 4-epimerase) (UDP-N-acetylglucosamine 4-epimerase) (UDP-GlcNAc 4-epimerase) (EC 5.1.3.7) (UDP-galactose 4-epimerase)	NS2A	0.775658
Q6ZQT7	0	Putative uncharacterized protein FLJ44672	NS4B	0.775581
A6NE52	WDR97	WD repeat-containing protein 97	NS4A	0.775387
Q6UWN8	SPINK6	Serine protease inhibitor Kazal-type 6 (Kallikrein inhibitor)	NS2B	0.775347
P51828	ADCY7	Adenylate cyclase type 7 (EC 4.6.1.1) (ATP pyrophosphate-lyase 7) (Adenylate cyclase type VII) (Adenylyl cyclase 7)	NS2B	0.775049
Q93096	PTP4A1	Protein tyrosine phosphatase type IVA 1 (EC 3.1.3.48) (PTP(CAAXI)) (Protein-tyrosine phosphatase 4a1) (Protein-tyrosine phosphatase of regenerating liver 1) (PRL-1)	Envelope	0.774932
A1L4L8	PLAC8L1	PLAC8-like protein 1	Capside	0.774479
Q9NQT6	FSCN3	Fascin-3 (Testis fascin)	NS2B	0.774414
Q8N1T3	MYO1H	Unconventional myosin-Ih (Myosin-1H)	Capside	0.773974
Q96FF7	0	Uncharacterized protein LOC113230	NS5	0.773964
O60756	BCE1	Putative protein BCE-1	NS5	0.773913
P49336	CDK8	Cyclin-dependent kinase 8 (EC 2.7.11.22) (EC 2.7.11.23) (Cell division protein kinase 8) (Mediator complex subunit CDK8) (Mediator of RNA polymerase II transcription subunit CDK8) (Protein kinase K35)	Envelope	0.773493
P01763	0	Ig heavy chain V-III region WEA	Envelope	0.772923
Q6ZRR9	DCDC5	Doublecortin domain-containing protein 5	NS2A	0.772795
P22749	GNLY	Granulysin (Lymphokine LAG-2) (Protein NKG5) (T-cell activation protein 519)	NS2B	0.77274
O75127	PTCD1	Pentatricopeptide repeat-containing protein 1, mitochondrial	NS2B	0.772687
Q8N456	LRRC18	Leucine-rich repeat-containing protein 18	NS2A	0.772503
P27986	PIK3R1	Phosphatidylinositol 3-kinase regulatory subunit alpha (PI3-kinase regulatory subunit alpha) (PI3K regulatory subunit alpha) (PtdIns-3-kinase regulatory subunit alpha) (Phosphatidylinositol 3-kinase 85 kDa regulatory subunit alpha) (PI3-kinase subunit p85-alpha) (PtdIns-3-kinase regulatory subunit p85-alpha)	NS2A	0.771755
Q96QU4	FRG2B	Protein FRG2-like-1 (FSHD region gene 2 protein family member B) (HSA10-FRG2)	NS1	0.771551
Q12923	PTPN13	Tyrosine-protein phosphatase non-receptor type 13 (EC 3.1.3.48) (Fas-associated protein-tyrosine phosphatase 1) (FAP-1) (PTP-BAS) (Protein-tyrosine phosphatase 1E) (PTP-E1) (hPTPE1) (Protein-tyrosine phosphatase PTPL1)	NS2B	0.771046
Q9P2D7	DNAH1	Dynein heavy chain 1, axonemal (Axonemal beta dynein heavy chain 1) (Ciliary dynein heavy chain 1) (Heat shock regulated protein 1) (HSRF-1) (hDHC7)	NS1	0.770917
A4D1Z8	GRIFIN	Grifin (Galectin-related inter-fiber protein)	Membrane	0.770914
Q9BYX7	POTEKP	Putative beta-actin-like protein 3 (Kappa-actin) (POTE ankyrin domain family member K)	NS2A	0.770502
Q8WW34	TMEM239	Transmembrane protein 239	NS2A	0.770421
Q6PID6	TTC33	Tetratricopeptide repeat protein 33 (TPR repeat protein 33) (Osmosis-responsive factor)	Capside	0.770364
Q9UBX8	B4GALT6	Beta-1,4-galactosyltransferase 6 (Beta-1,4-GalTase 6) (Beta4Gal-T6) (b4Gal-T6) (UDP-Gal:beta-GlcNAc beta-1,4-galactosyltransferase 6) (UDP-galactose:beta-N-acetylglucosamine beta-1,4-galactosyltransferase 6) [Includes: Glucosylceramide beta-1,4-galactosyltransferase (EC 2.4.1.274) (Lactosylceramide synthase) (LacCer synthase) (UDP-Gal:glucosylceramide beta-1,4-galactosyltransferase)]	Capside	0.77035
B2RNN3	C1QTNF9B	Complement C1q and tumor necrosis factor-related protein 9B (C1q/TNF-related protein 9B) (CTRP9B) (Complement C1q and tumor necrosis factor-related protein 9-like)	Capside	0.770244
Q96G01	BICD1	Protein bicaudal D homolog 1 (Bic-D 1)	NS1	0.77016
Q9P2D7	DNAH1	Dynein heavy chain 1, axonemal (Axonemal beta dynein heavy chain 1) (Ciliary dynein heavy chain 1) (Heat shock regulated protein 1) (HSRF-1) (hDHC7)	NS5	0.770107
Q8NDY6	BHLHE23	Class E basic helix-loop-helix protein 23 (bHLHe23) (Class B basic helix-loop-helix protein 4) (bHLHb4)	NS2A	0.770088
P42694	HELZ	Probable helicase with zinc finger domain (EC 3.6.4.-) (Down-regulated in human cancers protein)	NS2A	0.769991
P0C862	C1QTNF9	Complement C1q and tumor necrosis factor-related protein 9A (Complement C1q and tumor necrosis factor-related protein 9)	Capside	0.769834
P0CG47	UBB	Polyubiquitin-B [Cleaved into: Ubiquitin]	NS4A	0.769434
P01613	0	Ig kappa chain V-I region Ni	Envelope	0.76939
Q9UJY1	HSPB8	Heat shock protein beta-8 (HspB8) (Alpha-crystallin C chain) (E2-induced gene 1 protein) (Protein kinase H11) (Small stress protein-like protein HSP22)	Capside	0.769365
Q9BWP8	COLEC11	Collectin-11 (Collectin kidney protein 1) (CL-K1)	NS2A	0.769284
A6NFH5	FABP12	Fatty acid-binding protein 12	NS4B	0.768736
A0PK11	CLRN2	Clarin-2	NS5	0.768416
P59103	DAOA	D-amino acid oxidase activator (Protein G72)	NS4B	0.768198
Q9H0H0	INTS2	Integrator complex subunit 2 (Int2)	NS5	0.768029
P49748	ACADVL	Very long-chain specific acyl-CoA dehydrogenase, mitochondrial (VLCAD) (EC 1.3.8.9)	NS5	0.767995
Q8WTZ3	0	Zinc finger protein ENSP00000375192	NS5	0.767893
Q96AP4	ZUFSP	Zinc finger with UFM1-specific peptidase domain protein	NS2B	0.767737
O95759	TBC1D8	TBC1 domain family member 8 (AD 3) (Vascular Rab-GAP/TBC-containing protein)	NS2B	0.767716
A6H8M9	CDHR4	Cadherin-related family member 4 (Cadherin-like protein 29)	NS2A	0.767397
Q7L1W4	LRRC8D	Volume-regulated anion channel subunit LRRC8D (Leucine-rich repeat-containing protein 5) (Leucine-rich repeat-containing protein 8D)	NS2A	0.76725
Q5H9F3	BCORL1	BCL-6 corepressor-like protein 1 (BCoR-L1) (BCoR-like protein 1)	Envelope	0.767229
Q9UJY1	HSPB8	Heat shock protein beta-8 (HspB8) (Alpha-crystallin C chain) (E2-induced gene 1 protein) (Protein kinase H11) (Small stress protein-like protein HSP22)	NS2A	0.76621
Q13670	PMS2P11	Putative postmeiotic segregation increased 2-like protein 11 (PMS2-related protein 6) (Putative postmeiotic segregation increased 2 pseudogene 11)	NS2A	0.765978
Q5JTJ3	COA6	Cytochrome c oxidase assembly factor 6 homolog	NS4B	0.765756
P42702	LIFR	Leukemia inhibitory factor receptor (LIF receptor) (LIF-R) (CD antigen CD118)	Capside	0.765646
Q14914	PTGR1	Prostaglandin reductase 1 (PRG-1) (EC 1.3.1.-) (15-oxoprostaglandin 13-reductase) (EC 1.3.1.48) (NADP-dependent leukotriene B4 12-hydroxydehydrogenase) (EC 1.3.1.74)	Capside	0.765262
Q9NR82	KCNQ5	Potassium voltage-gated channel subfamily KQT member 5 (KQT-like 5) (Potassium channel subunit alpha KvLQT5) (Voltage-gated potassium channel subunit Kv7.5)	NS4B	0.765235
P01222	TSHB	Thyrotropin subunit beta (Thyroid-stimulating hormone subunit beta) (TSH-B) (TSH-beta) (Thyrotropin beta chain) (Thyrotropin alfa)	Membrane	0.764719
P35270	SPR	Sepiapterin reductase (SPR) (EC 1.1.1.153)	Capside	0.764676
Q16650	TBR1	T-box brain protein 1 (T-brain-1) (TBR-1) (TES-56)	NS2B	0.764552
Q96G01	BICD1	Protein bicaudal D homolog 1 (Bic-D 1)	NS4A	0.764487
P13612	ITGA4	Integrin alpha-4 (CD49 antigen-like family member D) (Integrin alpha-IV) (VLA-4 subunit alpha) (CD antigen CD49d)	Capside	0.764022
Q9Y6B2	EID1	EP300-interacting inhibitor of differentiation 1 (21 kDa pRb-associated protein) (CREBBP/EP300 inhibitory protein 1) (E1A-like inhibitor of differentiation 1) (EID-1)	Capside	0.7634
Q96GE4	CEP95	Centrosomal protein of 95 kDa (Cep95) (Coiled-coil domain-containing protein 45)	NS4B	0.762884
Q9Y4I1	MYO5A	Unconventional myosin-Va (Dilute myosin heavy chain, non-muscle) (Myosin heavy chain 12) (Myosin-12) (Myoxin)	NS2B	0.762624
P55199	ELL	RNA polymerase II elongation factor ELL (Eleven-nineteen lysine-rich leukemia protein)	NS4B	0.762405
P27986	PIK3R1	Phosphatidylinositol 3-kinase regulatory subunit alpha (PI3-kinase regulatory subunit alpha) (PI3K regulatory subunit alpha) (PtdIns-3-kinase regulatory subunit alpha) (Phosphatidylinositol 3-kinase 85 kDa regulatory subunit alpha) (PI3-kinase subunit p85-alpha) (PtdIns-3-kinase regulatory subunit p85-alpha)	Capside	0.762369
Q96BI3	APH1A	Gamma-secretase subunit APH-1A (APH-1a) (Aph-1alpha) (Presenilin-stabilization factor)	Capside	0.761999
Q9BSC4	NOL10	Nucleolar protein 10	NS2B	0.761881
Q8NEQ5	C1orf162	Transmembrane protein C1orf162	Membrane	0.761739
Q8N6N6	NATD1	Protein NATD1 (N-acetyltransferase domain-containing protein 1)	Envelope	0.761629
Q16655	MLANA	Melanoma antigen recognized by T-cells 1 (MART-1) (Antigen LB39-AA) (Antigen SK29-AA) (Protein Melan-A)	NS4B	0.761612
P62987	UBA52	Ubiquitin-60S ribosomal protein L40 (CEP52) (Ubiquitin A-52 residue ribosomal protein fusion product 1) [Cleaved into: Ubiquitin; 60S ribosomal protein L40]	NS2B	0.761607
A4D256	CDC14C	Dual specificity protein phosphatase CDC14C (EC 3.1.3.16) (EC 3.1.3.48) (CDC14 cell division cycle 14 homolog C)	NS2B	0.761113
P48553	TRAPPC10	Trafficking protein particle complex subunit 10 (Epilepsy holoprosencephaly candidate 1 protein) (EHOC-1) (Protein GT334) (Trafficking protein particle complex subunit TMEM1) (Transport protein particle subunit TMEM1) (TRAPP subunit TMEM1)	NS5	0.760807
P11245	NAT2	Arylamine N-acetyltransferase 2 (EC 2.3.1.5) (Arylamide acetylase 2) (N-acetyltransferase type 2) (NAT-2) (Polymorphic arylamine N-acetyltransferase) (PNAT)	NS2A	0.760744
Q8NEQ5	C1orf162	Transmembrane protein C1orf162	NS4B	0.760515
Q9BPX5	ARPC5L	Actin-related protein 2/3 complex subunit 5-like protein (Arp2/3 complex 16 kDa subunit 2) (ARC16-2)	NS4B	0.760481
O00418	EEF2K	Eukaryotic elongation factor 2 kinase (eEF-2 kinase) (eEF-2K) (EC 2.7.11.20) (Calcium/calmodulin-dependent eukaryotic elongation factor 2 kinase)	Capside	0.760299
Q9BWW4	SSBP3	Single-stranded DNA-binding protein 3 (Sequence-specific single-stranded-DNA-binding protein)	NS2B	0.759994
Q13956	PDE6H	Retinal cone rhodopsin-sensitive cGMP 3',5'-cyclic phosphodiesterase subunit gamma (GMP-PDE gamma) (EC 3.1.4.35)	NS1	0.759975
Q7Z4M0	REC114	Meiotic recombination protein REC114	NS2A	0.759948
Q96G01	BICD1	Protein bicaudal D homolog 1 (Bic-D 1)	Capside	0.759815
O14926	FSCN2	Fascin-2 (Retinal fascin)	Envelope	0.75971
P48549	KCNJ3	G protein-activated inward rectifier potassium channel 1 (GIRK-1) (Inward rectifier K(+) channel Kir3.1) (Potassium channel, inwardly rectifying subfamily J member 3)	NS2B	0.759568
P0CG48	UBC	Polyubiquitin-C [Cleaved into: Ubiquitin]	NS5	0.759546
Q9H246	C1orf21	Uncharacterized protein C1orf21 (Cell proliferation-inducing gene 13 protein)	NS5	0.759426
P0CG47	UBB	Polyubiquitin-B [Cleaved into: Ubiquitin]	NS3	0.759377
Q01973	ROR1	Inactive tyrosine-protein kinase transmembrane receptor ROR1 (Neurotrophic tyrosine kinase, receptor-related 1)	NS2B	0.759312
Q8IW36	ZNF695	Zinc finger protein 695 (Zinc finger protein SBZF3)	NS5	0.759271
P15923	TCF3	Transcription factor E2-alpha (Class B basic helix-loop-helix protein 21) (bHLHb21) (Immunoglobulin enhancer-binding factor E12/E47) (Immunoglobulin transcription factor 1) (Kappa-E2-binding factor) (Transcription factor 3) (TCF-3) (Transcription factor ITF-1)	NS2A	0.759229
Q5JT78	C1orf137	Putative uncharacterized protein C1orf137	Envelope	0.759159
A1L4L8	PLAC8L1	PLAC8-like protein 1	NS2B	0.759092
Q9BXW4	MAP1LC3C	Microtubule-associated proteins 1A/1B light chain 3C (Autophagy-related protein LC3 C) (Autophagy-related ubiquitin-like modifier LC3 C) (MAP1 light chain 3-like protein 3) (MAP1A/MAP1B light chain 3 C) (MAP1A/MAP1B LC3 C) (Microtubule-associated protein 1 light chain 3 gamma)	NS4B	0.759044
Q9HBL7	PLGRKT	Plasminogen receptor (KT) (Plg-R(KT))	NS4B	0.75874
P27986	PIK3R1	Phosphatidylinositol 3-kinase regulatory subunit alpha (PI3-kinase regulatory subunit alpha) (PI3K regulatory subunit alpha) (PtdIns-3-kinase regulatory subunit alpha) (Phosphatidylinositol 3-kinase 85 kDa regulatory subunit alpha) (PI3-kinase subunit p85-alpha) (PtdIns-3-kinase regulatory subunit p85-alpha)	Envelope	0.758528
P56199	ITGA1	Integrin alpha-1 (CD49 antigen-like family member A) (Laminin and collagen receptor) (VLA-1) (CD antigen CD49a)	NS2B	0.758526
Q96LT6	C1orf74	UPF0739 protein C1orf74	NS2A	0.758445
Q6YHK3	CD109	CD109 antigen (150 kDa TGF-beta-1-binding protein) (C3 and PZP-like alpha-2-macroglobulin domain-containing protein 7) (Platelet-specific Gov antigen) (p180) (r150) (CD antigen CD109)	NS2B	0.75832
Q64ET8	FRG2	Protein FRG2 (FSHD region gene 2 protein)	NS1	0.758275
P12883	MYH7	Myosin-7 (Myosin heavy chain 7) (Myosin heavy chain slow isoform) (MyHC-slow) (Myosin heavy chain, cardiac muscle beta isoform) (MyHC-beta)	NS2B	0.757925
P20794	MAK	Serine/threonine-protein kinase MAK (EC 2.7.11.22) (Male germ cell-associated kinase)	Capside	0.757682
Q9HCU8	POLD4	DNA polymerase delta subunit 4 (DNA polymerase delta subunit p12)	NS4B	0.757563
O60500	NPHS1	Nephrin (Renal glomerulus-specific cell adhesion receptor)	NS2B	0.757366
Q16611	BAK1	Bcl-2 homologous antagonist/killer (Apoptosis regulator BAK) (Bcl-2-like protein 7) (Bcl2-L-7)	NS4A	0.757236
O43511	SLC26A4	Pendrin (Sodium-independent chloride/iodide transporter) (Solute carrier family 26 member 4)	NS2B	0.75712
P15923	TCF3	Transcription factor E2-alpha (Class B basic helix-loop-helix protein 21) (bHLHb21) (Immunoglobulin enhancer-binding factor E12/E47) (Immunoglobulin transcription factor 1) (Kappa-E2-binding factor) (Transcription factor 3) (TCF-3) (Transcription factor ITF-1)	NS4A	0.75691
Q9BVX2	TMEM106C	Transmembrane protein 106C (Endoplasmic reticulum membrane protein overexpressed in cancer)	NS1	0.756888
P62805	HIST1H4A	Histone H4	NS2B	0.756852
Q96MF0	0	Putative uncharacterized protein LOC100506887	NS4B	0.756686
Q6VAB6	KSR2	Kinase suppressor of Ras 2 (hKSR2) (EC 2.7.11.1)	NS2B	0.756222
Q8TAC9	SCAMP5	Secretory carrier-associated membrane protein 5 (Secretory carrier membrane protein 5) (hSCAMP5)	NS2A	0.755842
Q6ZRR9	DCDC5	Doublecortin domain-containing protein 5	Capside	0.755819
Q9NZT1	CALML5	Calmodulin-like protein 5 (Calmodulin-like skin protein)	NS4B	0.755701
P43155	CRAT	Carnitine O-acetyltransferase (Carnitine acetylase) (EC 2.3.1.7) (Carnitine acetyltransferase) (CAT) (CrAT)	Envelope	0.755682
P18440	NAT1	Arylamine N-acetyltransferase 1 (EC 2.3.1.5) (Arylamide acetylase 1) (Monomorphic arylamine N-acetyltransferase) (MNAT) (N-acetyltransferase type 1) (NAT-1)	NS2A	0.755641
A6BM72	MEGF11	Multiple epidermal growth factor-like domains protein 11 (Multiple EGF-like domains protein 11)	NS2B	0.755484
Q8N8Q3	ENDOV	Endonuclease V (hEndoV) (EC 3.1.26.-) (Inosine-specific endoribonuclease)	NS2A	0.755402
Q9UJY1	HSPB8	Heat shock protein beta-8 (HspB8) (Alpha-crystallin C chain) (E2-induced gene 1 protein) (Protein kinase H11) (Small stress protein-like protein HSP22)	NS1	0.755058
O14926	FSCN2	Fascin-2 (Retinal fascin)	NS5	0.75466
P01722	0	Ig lambda chain V-VI region NIG-48	Envelope	0.754615
Q9UJF2	RASAL2	Ras GTPase-activating protein nGAP (RAS protein activator-like 2)	NS2B	0.754478
P22749	GNLY	Granulysin (Lymphokine LAG-2) (Protein NKG5) (T-cell activation protein 519)	Membrane	0.754476
Q9NR82	KCNQ5	Potassium voltage-gated channel subfamily KQT member 5 (KQT-like 5) (Potassium channel subunit alpha KvLQT5) (Voltage-gated potassium channel subunit Kv7.5)	NS2B	0.754329
Q9NRD8	DUOX2	Dual oxidase 2 (EC 1.11.1.-) (EC 1.6.3.1) (Large NOX 2) (Long NOX 2) (NADH/NADPH thyroid oxidase p138-tox) (NADPH oxidase/peroxidase DUOX2) (NADPH thyroid oxidase 2) (Thyroid oxidase 2) (p138 thyroid oxidase)	NS2B	0.754279
P62805	HIST1H4A	Histone H4	NS2A	0.754263
Q9UKG1	APPL1	DCC-interacting protein 13-alpha (Dip13-alpha) (Adapter protein containing PH domain, PTB domain and leucine zipper motif 1)	NS2B	0.754201
Q8NA82	MARCH10	Probable E3 ubiquitin-protein ligase MARCH10 (EC 6.3.2.-) (Membrane-associated RING finger protein 10) (Membrane-associated RING-CH protein X) (MARCH-X) (RING finger protein 190)	Capside	0.754056
Q9BYX7	POTEKP	Putative beta-actin-like protein 3 (Kappa-actin) (POTE ankyrin domain family member K)	NS4A	0.7539
Q12889	OVGP1	Oviduct-specific glycoprotein (Estrogen-dependent oviduct protein) (Mucin-9) (Oviductal glycoprotein) (Oviductin)	NS2B	0.753559
Q9NRF9	POLE3	DNA polymerase epsilon subunit 3 (EC 2.7.7.7) (Arsenic-transactivated protein) (AsTP) (Chromatin accessibility complex 17 kDa protein) (CHRAC-17) (HuCHRAC17) (DNA polymerase II subunit 3) (DNA polymerase epsilon subunit p17)	NS4A	0.753518
Q12923	PTPN13	Tyrosine-protein phosphatase non-receptor type 13 (EC 3.1.3.48) (Fas-associated protein-tyrosine phosphatase 1) (FAP-1) (PTP-BAS) (Protein-tyrosine phosphatase 1E) (PTP-E1) (hPTPE1) (Protein-tyrosine phosphatase PTPL1)	NS2A	0.753333
Q8NDM7	CFAP43	Cilia- and flagella-associated protein 43 (WD repeat-containing protein 96)	NS2B	0.753067
Q9NX78	TMEM260	Transmembrane protein 260	NS2A	0.752807
P42694	HELZ	Probable helicase with zinc finger domain (EC 3.6.4.-) (Down-regulated in human cancers protein)	NS1	0.752744
O00418	EEF2K	Eukaryotic elongation factor 2 kinase (eEF-2 kinase) (eEF-2K) (EC 2.7.11.20) (Calcium/calmodulin-dependent eukaryotic elongation factor 2 kinase)	NS2A	0.75268
Q8IUH4	ZDHHC13	Palmitoyltransferase ZDHHC13 (EC 2.3.1.225) (Huntingtin-interacting protein 14-related protein) (HIP14-related protein) (Huntingtin-interacting protein HIP3RP) (Putative MAPK-activating protein PM03) (Putative NF-kappa-B-activating protein 209) (Zinc finger DHHC domain-containing protein 13) (DHHC-13)	NS2B	0.75268
P0C838	ERICH1-AS1	Putative uncharacterized protein encoded by ERICH1-AS1 (ERICH1 antisense RNA 1) (ERICH1 antisense gene protein 1) (Putative DAP-2 like protein)	NS2B	0.752402
Q9NRF9	POLE3	DNA polymerase epsilon subunit 3 (EC 2.7.7.7) (Arsenic-transactivated protein) (AsTP) (Chromatin accessibility complex 17 kDa protein) (CHRAC-17) (HuCHRAC17) (DNA polymerase II subunit 3) (DNA polymerase epsilon subunit p17)	NS4B	0.752342
Q53S33	BOLA3	BolA-like protein 3	NS2B	0.752328
E0CX11	C7orf73	Uncharacterized protein C7orf73	Envelope	0.752087
Q8N3S3	PHTF2	Putative homeodomain transcription factor 2	NS2B	0.751826
Q6B0K9	HBM	Hemoglobin subunit mu (Hemoglobin mu chain) (Mu-globin)	NS4B	0.75173
P24158	PRTN3	Myeloblastin (EC 3.4.21.76) (AGP7) (C-ANCA antigen) (Leukocyte proteinase 3) (PR-3) (PR3) (Neutrophil proteinase 4) (NP-4) (P29) (Wegener autoantigen)	NS2A	0.751504
Q96CN5	LRRC45	Leucine-rich repeat-containing protein 45	NS2B	0.751461
P62987	UBA52	Ubiquitin-60S ribosomal protein L40 (CEP52) (Ubiquitin A-52 residue ribosomal protein fusion product 1) [Cleaved into: Ubiquitin; 60S ribosomal protein L40]	Envelope	0.751406
Q9Y6K1	DNMT3A	DNA (cytosine-5)-methyltransferase 3A (Dnmt3a) (EC 2.1.1.37) (DNA methyltransferase HsaIIIA) (DNA MTase HsaIIIA) (M.HsaIIIA)	NS2B	0.751391
P0CG47	UBB	Polyubiquitin-B [Cleaved into: Ubiquitin]	NS1	0.75137
Q8N661	TMEM86B	Lysoplasmalogenase (EC 3.3.2.2) (EC 3.3.2.5) (Transmembrane protein 86B)	NS5	0.751154
Q6PID6	TTC33	Tetratricopeptide repeat protein 33 (TPR repeat protein 33) (Osmosis-responsive factor)	NS2A	0.750967
Q5VVB8	TMEM244	Transmembrane protein 244	NS4B	0.750956
P42694	HELZ	Probable helicase with zinc finger domain (EC 3.6.4.-) (Down-regulated in human cancers protein)	NS4A	0.750926
Q969H4	CNKSR1	Connector enhancer of kinase suppressor of ras 1 (Connector enhancer of KSR 1) (CNK homolog protein 1) (CNK1) (hCNK1) (Connector enhancer of KSR-like)	NS2B	0.750881
Q02218	OGDH	2-oxoglutarate dehydrogenase, mitochondrial (EC 1.2.4.2) (2-oxoglutarate dehydrogenase complex component E1) (OGDC-E1) (Alpha-ketoglutarate dehydrogenase)	NS2B	0.750847
Q9H112	CST11	Cystatin-11	NS2B	0.750422
Q9UJY1	HSPB8	Heat shock protein beta-8 (HspB8) (Alpha-crystallin C chain) (E2-induced gene 1 protein) (Protein kinase H11) (Small stress protein-like protein HSP22)	NS4A	0.750331
Q9P0V3	SH3BP4	SH3 domain-binding protein 4 (EH-binding protein 10) (Transferrin receptor-trafficking protein)	NS5	0.75027
P48553	TRAPPC10	Trafficking protein particle complex subunit 10 (Epilepsy holoprosencephaly candidate 1 protein) (EHOC-1) (Protein GT334) (Trafficking protein particle complex subunit TMEM1) (Transport protein particle subunit TMEM1) (TRAPP subunit TMEM1)	NS2B	0.75023
Q9HCE0	EPG5	Ectopic P granules protein 5 homolog	Capside	0.750002
Q96CC6	RHBDF1	Inactive rhomboid protein 1 (iRhom1) (Epidermal growth factor receptor-related protein) (Rhomboid 5 homolog 1) (Rhomboid family member 1) (p100hRho)	NS5	0.749954
Q96FF7	0	Uncharacterized protein LOC113230	NS3	0.749859
P62942	FKBP1A	Peptidyl-prolyl cis-trans isomerase FKBP1A (PPIase FKBP1A) (EC 5.2.1.8) (12 kDa FK506-binding protein) (12 kDa FKBP) (FKBP-12) (Calstabin-1) (FK506-binding protein 1A) (FKBP-1A) (Immunophilin FKBP12) (Rotamase)	Envelope	0.749798
P0DH78	RNF224	RING finger protein 224	NS2B	0.749742
P15923	TCF3	Transcription factor E2-alpha (Class B basic helix-loop-helix protein 21) (bHLHb21) (Immunoglobulin enhancer-binding factor E12/E47) (Immunoglobulin transcription factor 1) (Kappa-E2-binding factor) (Transcription factor 3) (TCF-3) (Transcription factor ITF-1)	Capside	0.749685
Q9P0V3	SH3BP4	SH3 domain-binding protein 4 (EH-binding protein 10) (Transferrin receptor-trafficking protein)	NS2B	0.749593
Q86VP1	TAX1BP1	Tax1-binding protein 1 (TRAF6-binding protein)	Capside	0.749549
P68431	HIST1H3A	Histone H3.1 (Histone H3/a) (Histone H3/b) (Histone H3/c) (Histone H3/d) (Histone H3/f) (Histone H3/h) (Histone H3/i) (Histone H3/j) (Histone H3/k) (Histone H3/l)	NS4B	0.749512
O14746	TERT	Telomerase reverse transcriptase (EC 2.7.7.49) (HEST2) (Telomerase catalytic subunit) (Telomerase-associated protein 2) (TP2)	Capside	0.749455
Q96S59	RANBP9	Ran-binding protein 9 (RanBP9) (BPM-L) (BPM90) (Ran-binding protein M) (RanBPM) (RanBP7)	Capside	0.74937
Q5S007	LRRK2	Leucine-rich repeat serine/threonine-protein kinase 2 (EC 2.7.11.1) (Dardarin)	NS4B	0.749153
Q5VXU1	NKAIN2	Sodium/potassium-transporting ATPase subunit beta-1-interacting protein 2 (Na(+)/K(+)-transporting ATPase subunit beta-1-interacting protein 2) (Protein FAM77B) (T-cell lymphoma breakpoint-associated target protein 1)	NS5	0.748958
Q9UK33	ZNF580	Zinc finger protein 580 (LDL-induced EC protein)	NS5	0.74892
Q16695	HIST3H3	Histone H3.1t (H3/t) (H3t) (H3/g)	NS4B	0.748827
P13611	VCAN	Versican core protein (Chondroitin sulfate proteoglycan core protein 2) (Chondroitin sulfate proteoglycan 2) (Glial hyaluronate-binding protein) (GHAP) (Large fibroblast proteoglycan) (PG-M)	NS3	0.748702
Q8N1G4	LRRC47	Leucine-rich repeat-containing protein 47	Envelope	0.748646
O00155	GPR25	Probable G-protein coupled receptor 25	NS2A	0.748503
P01620	0	Ig kappa chain V-III region SIE	Envelope	0.748485
Q9BTE3	MCMBP	Mini-chromosome maintenance complex-binding protein (MCM-BP) (MCM-binding protein)	NS2B	0.748422
P0C7X2	ZNF688	Zinc finger protein 688	NS2A	0.748231
Q15822	CHRNA2	Neuronal acetylcholine receptor subunit alpha-2	NS2B	0.748216
Q7L1W4	LRRC8D	Volume-regulated anion channel subunit LRRC8D (Leucine-rich repeat-containing protein 5) (Leucine-rich repeat-containing protein 8D)	NS5	0.748193
Q9NX78	TMEM260	Transmembrane protein 260	Capside	0.748115
P51153	RAB13	Ras-related protein Rab-13 (Cell growth-inhibiting gene 4 protein)	NS1	0.747628
Q9NRF9	POLE3	DNA polymerase epsilon subunit 3 (EC 2.7.7.7) (Arsenic-transactivated protein) (AsTP) (Chromatin accessibility complex 17 kDa protein) (CHRAC-17) (HuCHRAC17) (DNA polymerase II subunit 3) (DNA polymerase epsilon subunit p17)	Membrane	0.747503
P55107	GDF10	Growth/differentiation factor 10 (GDF-10) (Bone morphogenetic protein 3B) (BMP-3B) (Bone-inducing protein) (BIP)	NS2B	0.747263
O00635	TRIM38	E3 ubiquitin-protein ligase TRIM38 (EC 6.3.2.-) (RING finger protein 15) (Tripartite motif-containing protein 38) (Zinc finger protein RoRet)	NS5	0.747101
Q16611	BAK1	Bcl-2 homologous antagonist/killer (Apoptosis regulator BAK) (Bcl-2-like protein 7) (Bcl2-L-7)	Envelope	0.747043
P42694	HELZ	Probable helicase with zinc finger domain (EC 3.6.4.-) (Down-regulated in human cancers protein)	NS5	0.746985
Q6AI39	GLTSCR1L	GLTSCR1-like protein (Glioma tumor suppressor candidate region gene 1 protein-like)	NS5	0.746879
Q9BUY7	EFCAB11	EF-hand calcium-binding domain-containing protein 11	NS4A	0.74684
Q8N6V4	C10orf53	UPF0728 protein C10orf53	NS4B	0.746818
Q14201	BTG3	Protein BTG3 (Abundant in neuroepithelium area protein) (BTG family member 3) (Protein Tob5)	NS2A	0.746782
A8MW92	PHF20L1	PHD finger protein 20-like protein 1	NS5	0.746711
Q96PE7	MCEE	Methylmalonyl-CoA epimerase, mitochondrial (EC 5.1.99.1) (DL-methylmalonyl-CoA racemase)	NS4B	0.74657
Q7Z3G6	PRICKLE2	Prickle-like protein 2	NS5	0.746474
O60756	BCE1	Putative protein BCE-1	Envelope	0.746441
Q8N841	TTLL6	Tubulin polyglutamylase TTLL6 (EC 6.-.-.-) (Tubulin--tyrosine ligase-like protein 6)	NS2B	0.74596
P22749	GNLY	Granulysin (Lymphokine LAG-2) (Protein NKG5) (T-cell activation protein 519)	NS4A	0.745819
Q7Z2K8	GPRIN1	G protein-regulated inducer of neurite outgrowth 1 (GRIN1)	NS2B	0.74577
Q5H9F3	BCORL1	BCL-6 corepressor-like protein 1 (BCoR-L1) (BCoR-like protein 1)	NS4B	0.745688
Q149N8	SHPRH	E3 ubiquitin-protein ligase SHPRH (EC 3.6.4.-) (EC 6.3.2.-) (SNF2, histone-linker, PHD and RING finger domain-containing helicase)	NS5	0.745643
O60676	CST8	Cystatin-8 (Cystatin-related epididymal spermatogenic protein)	NS4B	0.745521
Q6TGC4	PADI6	Protein-arginine deiminase type-6 (EC 3.5.3.15) (Peptidyl arginine deiminase-like protein) (Peptidylarginine deiminase VI) (hPADVI) (Protein-arginine deiminase type VI)	NS2B	0.745436
Q9P0U3	SENP1	Sentrin-specific protease 1 (EC 3.4.22.68) (Sentrin/SUMO-specific protease SENP1)	NS2A	0.745385
Q7Z4H8	KDELC2	KDEL motif-containing protein 2	NS5	0.745336
Q9H361	PABPC3	Polyadenylate-binding protein 3 (PABP-3) (Poly(A)-binding protein 3) (Testis-specific poly(A)-binding protein)	Capside	0.74522
P08240	SRPRA	Signal recognition particle receptor subunit alpha (SR-alpha) (Docking protein alpha) (DP-alpha)	NS2B	0.74507
P60709	ACTB	Actin, cytoplasmic 1 (Beta-actin) [Cleaved into: Actin, cytoplasmic 1, N-terminally processed]	NS4B	0.744531
Q9H4G0	EPB41L1	Band 4.1-like protein 1 (Neuronal protein 4.1) (4.1N)	NS2B	0.744486
Q96KT0	FAM167A-AS1	Uncharacterized protein FAM167A-AS1 (FAM167A antisense RNA 1) (FAM167A antisense gene protein 1)	NS4B	0.744376
Q8WW36	ZCCHC13	Zinc finger CCHC domain-containing protein 13	NS2B	0.744328
Q8TBE1	CNIH3	Protein cornichon homolog 3 (CNIH-3) (Cornichon family AMPA receptor auxiliary protein 3)	NS4A	0.744182
O60841	EIF5B	Eukaryotic translation initiation factor 5B (eIF-5B) (EC 3.6.5.3) (Translation initiation factor IF-2)	NS1	0.744106
P54849	EMP1	Epithelial membrane protein 1 (EMP-1) (CL-20) (Protein B4B) (Tumor-associated membrane protein)	Capside	0.744031
P30047	GCHFR	GTP cyclohydrolase 1 feedback regulatory protein (GFRP) (GTP cyclohydrolase I feedback regulatory protein) (p35)	NS2B	0.743647
P60673	PFN3	Profilin-3 (Profilin III)	Membrane	0.743643
Q6UX40	TMEM107	Transmembrane protein 107	NS2B	0.743633
Q9UL33	TRAPPC2L	Trafficking protein particle complex subunit 2-like protein	Membrane	0.743586
Q9NP73	ALG13	Putative bifunctional UDP-N-acetylglucosamine transferase and deubiquitinase ALG13 (EC 2.4.1.141) (EC 3.4.19.12) (Asparagine-linked glycosylation 13 homolog) (Glycosyltransferase 28 domain-containing protein 1) (UDP-N-acetylglucosamine transferase subunit ALG13 homolog)	NS2B	0.743544
Q9Y6Q1	CAPN6	Calpain-6 (Calpain-like protease X-linked) (Calpamodulin) (CalpM)	NS2B	0.743519
Q96GE4	CEP95	Centrosomal protein of 95 kDa (Cep95) (Coiled-coil domain-containing protein 45)	NS2B	0.742895
O95835	LATS1	Serine/threonine-protein kinase LATS1 (EC 2.7.11.1) (Large tumor suppressor homolog 1) (WARTS protein kinase) (h-warts)	NS4B	0.742512
Q86XP3	DDX42	ATP-dependent RNA helicase DDX42 (EC 3.6.4.13) (DEAD box protein 42) (RNA helicase-like protein) (RHELP) (RNA helicase-related protein) (RNAHP) (SF3b DEAD box protein) (Splicing factor 3B-associated 125 kDa protein) (SF3b125)	NS2B	0.74246
Q9P003	CNIH4	Protein cornichon homolog 4 (CNIH-4) (Cornichon family AMPA receptor auxiliary protein 4)	NS4B	0.742094
Q8NA82	MARCH10	Probable E3 ubiquitin-protein ligase MARCH10 (EC 6.3.2.-) (Membrane-associated RING finger protein 10) (Membrane-associated RING-CH protein X) (MARCH-X) (RING finger protein 190)	NS2B	0.741949
Q99525	HIST1H4G	Histone H4-like protein type G	NS2A	0.741949
Q9H5I5	PIEZO2	Piezo-type mechanosensitive ion channel component 2 (Protein FAM38B)	NS4B	0.741933
O43281	EFS	Embryonal Fyn-associated substrate (hEFS) (Cas scaffolding protein family member 3)	NS2B	0.741894
P35712	SOX6	Transcription factor SOX-6	NS1	0.741525
Q9NRX3	NDUFA4L2	NADH dehydrogenase [ubiquinone] 1 alpha subcomplex subunit 4-like 2 (NADH-ubiquinone oxidoreductase MLRQ subunit homolog) (NUOMS)	NS2B	0.741499
Q8IU89	CERS3	Ceramide synthase 3 (CerS3) (EC 2.3.1.24) (Dihydroceramide synthase 3) (LAG1 longevity assurance homolog 3)	NS2A	0.741403
Q5H9E4	SLC25A53	Solute carrier family 25 member 53 (Mitochondrial carrier triple repeat protein 6)	NS2A	0.741066
P16619	CCL3L1	C-C motif chemokine 3-like 1 (G0/G1 switch regulatory protein 19-2) (LD78-beta(1-70)) (PAT 464.2) (Small-inducible cytokine A3-like 1) (Tonsillar lymphocyte LD78 beta protein) [Cleaved into: LD78-beta(3-70); LD78-beta(5-70)]	NS5	0.740972
Q9Y4A8	NFE2L3	Nuclear factor erythroid 2-related factor 3 (NF-E2-related factor 3) (NFE2-related factor 3) (Nuclear factor, erythroid derived 2, like 3)	NS2A	0.740683
O95990	FAM107A	Protein FAM107A (Down-regulated in renal cell carcinoma 1) (Protein TU3A)	NS4B	0.74055
P19875	CXCL2	C-X-C motif chemokine 2 (Growth-regulated protein beta) (Gro-beta) (Macrophage inflammatory protein 2-alpha) (MIP2-alpha) [Cleaved into: GRO-beta(5-73) (GRO-beta-T) (Hematopoietic synergistic factor) (HSF) (SB-251353)]	NS4B	0.740478
P05067	APP	Amyloid beta A4 protein (ABPP) (APPI) (APP) (Alzheimer disease amyloid protein) (Amyloid precursor protein) (Beta-amyloid precursor protein) (Cerebral vascular amyloid peptide) (CVAP) (PreA4) (Protease nexin-II) (PN-II) [Cleaved into: N-APP; Soluble APP-alpha (S-APP-alpha); Soluble APP-beta (S-APP-beta); C99; Beta-amyloid protein 42 (Beta-APP42); Beta-amyloid protein 40 (Beta-APP40); C83; P3(42);…	NS2A	0.740473
Q96TA1	FAM129B	Niban-like protein 1 (Meg-3) (Melanoma invasion by ERK) (MINERVA) (Protein FAM129B)	NS2B	0.740368
Q96PE7	MCEE	Methylmalonyl-CoA epimerase, mitochondrial (EC 5.1.99.1) (DL-methylmalonyl-CoA racemase)	NS5	0.740123
O95376	ARIH2	E3 ubiquitin-protein ligase ARIH2 (ARI-2) (Protein ariadne-2 homolog) (EC 6.3.2.-) (Triad1 protein)	NS5	0.739706
Q96PE7	MCEE	Methylmalonyl-CoA epimerase, mitochondrial (EC 5.1.99.1) (DL-methylmalonyl-CoA racemase)	NS1	0.739434
O43156	TTI1	TELO2-interacting protein 1 homolog (Protein SMG10)	NS2B	0.739286
Q9NS25	SPANXB1	Sperm protein associated with the nucleus on the X chromosome B1 (Cancer/testis antigen 11.2) (CT11.2) (Nuclear-associated protein SPAN-Xb) (SPANX-B) (SPANX family member B1) (SPANX family member F1)	NS4B	0.739247
Q8IY85	EFCAB13	EF-hand calcium-binding domain-containing protein 13	NS2B	0.739223
P01825	0	Ig heavy chain V-II region NEWM	Envelope	0.739201
Q9HAA7	0	Putative uncharacterized protein FLJ11871	Envelope	0.739143
Q14D33	RTP5	Receptor-transporting protein 5 (3CxxC-type zinc finger protein 5) (CXXC-type zinc finger protein 11)	NS2B	0.739077
P63261	ACTG1	Actin, cytoplasmic 2 (Gamma-actin) [Cleaved into: Actin, cytoplasmic 2, N-terminally processed]	NS4B	0.738903
Q8NFD4	0	Uncharacterized protein FLJ76381	NS1	0.738889
P29536	LMOD1	Leiomodin-1 (64 kDa autoantigen 1D) (64 kDa autoantigen 1D3) (64 kDa autoantigen D1) (Leiomodin, muscle form) (Smooth muscle leiomodin) (SM-Lmod) (Thyroid-associated ophthalmopathy autoantigen)	NS4B	0.738859
P01135	TGFA	Protransforming growth factor alpha [Cleaved into: Transforming growth factor alpha (TGF-alpha) (EGF-like TGF) (ETGF) (TGF type 1)]	Membrane	0.738725
O15116	LSM1	U6 snRNA-associated Sm-like protein LSm1 (Cancer-associated Sm-like) (Small nuclear ribonuclear CaSm)	NS4B	0.738681
Q9Y4P8	WIPI2	WD repeat domain phosphoinositide-interacting protein 2 (WIPI-2) (WIPI49-like protein 2)	NS2B	0.738613
P01622	0	Ig kappa chain V-III region Ti	Envelope	0.738392
O95259	KCNH1	Potassium voltage-gated channel subfamily H member 1 (Ether-a-go-go potassium channel 1) (EAG channel 1) (h-eag) (hEAG1) (Voltage-gated potassium channel subunit Kv10.1)	NS2B	0.738303
Q9H9Y2	RPF1	Ribosome production factor 1 (Brix domain-containing protein 5) (Ribosome biogenesis protein RPF1)	NS2A	0.738102
Q12816	TRO	Trophinin (MAGE-D3 antigen)	Capside	0.737942
Q53S33	BOLA3	BolA-like protein 3	NS3	0.737929
O94888	UBXN7	UBX domain-containing protein 7	NS5	0.737847
Q969R2	OSBP2	Oxysterol-binding protein 2 (Oxysterol-binding protein-related protein 4) (ORP-4) (OSBP-related protein 4)	NS2B	0.737841
Q3C1V9	0	Putative uncharacterized protein ENSP00000334305	NS5	0.737709
Q9H361	PABPC3	Polyadenylate-binding protein 3 (PABP-3) (Poly(A)-binding protein 3) (Testis-specific poly(A)-binding protein)	NS5	0.737628
P13611	VCAN	Versican core protein (Chondroitin sulfate proteoglycan core protein 2) (Chondroitin sulfate proteoglycan 2) (Glial hyaluronate-binding protein) (GHAP) (Large fibroblast proteoglycan) (PG-M)	NS2B	0.737603
Q9BZF2	OSBPL7	Oxysterol-binding protein-related protein 7 (ORP-7) (OSBP-related protein 7)	NS4B	0.737386
Q9P0W8	SPATA7	Spermatogenesis-associated protein 7 (HSD-3.1) (Spermatogenesis-associated protein HSD3)	NS2B	0.737268
Q00597	FANCC	Fanconi anemia group C protein (Protein FACC)	NS2A	0.737171
O75747	PIK3C2G	Phosphatidylinositol 4-phosphate 3-kinase C2 domain-containing subunit gamma (PI3K-C2-gamma) (PtdIns-3-kinase C2 subunit gamma) (EC 2.7.1.154) (Phosphoinositide 3-kinase-C2-gamma)	NS2B	0.737161
Q13608	PEX6	Peroxisome assembly factor 2 (PAF-2) (Peroxin-6) (Peroxisomal biogenesis factor 6) (Peroxisomal-type ATPase 1)	NS2A	0.737145
Q5M775	SPECC1	Cytospin-B (Nuclear structure protein 5) (NSP5) (Sperm antigen HCMOGT-1) (Sperm antigen with calponin homology and coiled-coil domains 1)	NS5	0.7371
O75153	CLUH	Clustered mitochondria protein homolog	NS2A	0.737091
Q96EH8	NEURL3	E3 ubiquitin-protein ligase NEURL3 (EC 6.3.2.-) (Lung-inducible neuralized-related C3CH4 RING domain protein) (Neuralized-like protein 3)	NS1	0.736954
Q13615	MTMR3	Myotubularin-related protein 3 (EC 3.1.3.48) (FYVE domain-containing dual specificity protein phosphatase 1) (FYVE-DSP1) (Phosphatidylinositol-3,5-bisphosphate 3-phosphatase) (EC 3.1.3.95) (Phosphatidylinositol-3-phosphate phosphatase) (EC 3.1.3.64) (Zinc finger FYVE domain-containing protein 10)	NS2B	0.736941
P15848	ARSB	Arylsulfatase B (ASB) (EC 3.1.6.12) (N-acetylgalactosamine-4-sulfatase) (G4S)	NS4B	0.73692
Q96BI3	APH1A	Gamma-secretase subunit APH-1A (APH-1a) (Aph-1alpha) (Presenilin-stabilization factor)	NS4A	0.736819
Q9Y623	MYH4	Myosin-4 (Myosin heavy chain 2b) (MyHC-2b) (Myosin heavy chain 4) (Myosin heavy chain IIb) (MyHC-IIb) (Myosin heavy chain, skeletal muscle, fetal)	NS1	0.736709
P14679	TYR	Tyrosinase (EC 1.14.18.1) (LB24-AB) (Monophenol monooxygenase) (SK29-AB) (Tumor rejection antigen AB)	NS2B	0.736299
Q8N393	ZNF786	Zinc finger protein 786	NS2B	0.736206
Q66K79	CPZ	Carboxypeptidase Z (CPZ) (EC 3.4.17.-)	NS2B	0.73602
Q5T5X7	BEND3	BEN domain-containing protein 3	NS2B	0.735764
P42694	HELZ	Probable helicase with zinc finger domain (EC 3.6.4.-) (Down-regulated in human cancers protein)	NS3	0.735552
Q96QU4	FRG2B	Protein FRG2-like-1 (FSHD region gene 2 protein family member B) (HSA10-FRG2)	NS4B	0.735438
Q33E94	RFX4	Transcription factor RFX4 (Regulatory factor X 4) (Testis development protein NYD-SP10)	NS2B	0.735217
Q15843	NEDD8	NEDD8 (Neddylin) (Neural precursor cell expressed developmentally down-regulated protein 8) (NEDD-8) (Ubiquitin-like protein Nedd8)	NS2B	0.735137
O14746	TERT	Telomerase reverse transcriptase (EC 2.7.7.49) (HEST2) (Telomerase catalytic subunit) (Telomerase-associated protein 2) (TP2)	NS2B	0.735112
Q9Y6B2	EID1	EP300-interacting inhibitor of differentiation 1 (21 kDa pRb-associated protein) (CREBBP/EP300 inhibitory protein 1) (E1A-like inhibitor of differentiation 1) (EID-1)	NS4B	0.735042
P0C862	C1QTNF9	Complement C1q and tumor necrosis factor-related protein 9A (Complement C1q and tumor necrosis factor-related protein 9)	NS2B	0.735036
A6NE52	WDR97	WD repeat-containing protein 97	NS2A	0.734953
Q08945	SSRP1	FACT complex subunit SSRP1 (Chromatin-specific transcription elongation factor 80 kDa subunit) (Facilitates chromatin transcription complex 80 kDa subunit) (FACT 80 kDa subunit) (FACTp80) (Facilitates chromatin transcription complex subunit SSRP1) (Recombination signal sequence recognition protein 1) (Structure-specific recognition protein 1) (hSSRP1) (T160)	NS2A	0.734744
P15382	KCNE1	Potassium voltage-gated channel subfamily E member 1 (Delayed rectifier potassium channel subunit IsK) (IKs producing slow voltage-gated potassium channel subunit beta Mink) (Minimal potassium channel)	NS4B	0.734555
Q9HCE0	EPG5	Ectopic P granules protein 5 homolog	NS2A	0.734531
Q6TGC4	PADI6	Protein-arginine deiminase type-6 (EC 3.5.3.15) (Peptidyl arginine deiminase-like protein) (Peptidylarginine deiminase VI) (hPADVI) (Protein-arginine deiminase type VI)	NS2A	0.734493
P0CG47	UBB	Polyubiquitin-B [Cleaved into: Ubiquitin]	Envelope	0.734294
P51828	ADCY7	Adenylate cyclase type 7 (EC 4.6.1.1) (ATP pyrophosphate-lyase 7) (Adenylate cyclase type VII) (Adenylyl cyclase 7)	Capside	0.73419
Q8N1T3	MYO1H	Unconventional myosin-Ih (Myosin-1H)	NS4A	0.734099
A6NI73	LILRA5	Leukocyte immunoglobulin-like receptor subfamily A member 5 (CD85 antigen-like family member F) (Immunoglobulin-like transcript 11) (ILT-11) (Leukocyte immunoglobulin-like receptor 9) (LIR-9) (CD antigen CD85f)	Capside	0.73401
P03928	MT-ATP8	ATP synthase protein 8 (A6L) (F-ATPase subunit 8)	NS2B	0.733844
Q9ULV0	MYO5B	Unconventional myosin-Vb	NS2B	0.733747
Q8TEQ6	GEMIN5	Gem-associated protein 5 (Gemin5)	Capside	0.733679
Q5VVB8	TMEM244	Transmembrane protein 244	NS2B	0.733644
P57739	CLDN2	Claudin-2 (SP82)	NS2A	0.733435
P49748	ACADVL	Very long-chain specific acyl-CoA dehydrogenase, mitochondrial (VLCAD) (EC 1.3.8.9)	NS2B	0.733402
P21673	SAT1	Diamine acetyltransferase 1 (EC 2.3.1.57) (Polyamine N-acetyltransferase 1) (Putrescine acetyltransferase) (Spermidine/spermine N(1)-acetyltransferase 1) (SSAT) (SSAT-1)	NS2B	0.733353
Q9NPA0	EMC7	ER membrane protein complex subunit 7	NS1	0.733321
P84243	H3F3A	Histone H3.3	NS4B	0.733275
Q96RS6	NUDCD1	NudC domain-containing protein 1 (Chronic myelogenous leukemia tumor antigen 66) (Tumor antigen CML66)	NS2B	0.733131
P48764	SLC9A3	Sodium/hydrogen exchanger 3 (Na(+)/H(+) exchanger 3) (NHE-3) (Solute carrier family 9 member 3)	NS2B	0.733126
O75865	TRAPPC6A	Trafficking protein particle complex subunit 6A (TRAPP complex subunit 6A)	NS4B	0.733113
Q17RC7	EXOC3L4	Exocyst complex component 3-like protein 4	NS2B	0.733024
O60861	GAS7	Growth arrest-specific protein 7 (GAS-7)	NS4B	0.732923
B2RNN3	C1QTNF9B	Complement C1q and tumor necrosis factor-related protein 9B (C1q/TNF-related protein 9B) (CTRP9B) (Complement C1q and tumor necrosis factor-related protein 9-like)	NS2B	0.73292
P02788	LTF	Lactotransferrin (Lactoferrin) (EC 3.4.21.-) (Growth-inhibiting protein 12) (Talalactoferrin) [Cleaved into: Lactoferricin-H (Lfcin-H); Kaliocin-1; Lactoferroxin-A; Lactoferroxin-B; Lactoferroxin-C]	Capside	0.732736
Q9Y3D5	MRPS18C	28S ribosomal protein S18c, mitochondrial (MRP-S18-c) (Mrps18-c) (S18mt-c) (28S ribosomal protein S18-1, mitochondrial) (MRP-S18-1)	NS4B	0.732637
Q5H9F3	BCORL1	BCL-6 corepressor-like protein 1 (BCoR-L1) (BCoR-like protein 1)	NS2B	0.732631
P43155	CRAT	Carnitine O-acetyltransferase (Carnitine acetylase) (EC 2.3.1.7) (Carnitine acetyltransferase) (CAT) (CrAT)	NS1	0.732562
P0C7X0	FAM90A24P	Putative protein FAM90A24P	NS2B	0.732485
Q8NDZ0	BEND2	BEN domain-containing protein 2	NS2A	0.732408
Q08174	PCDH1	Protocadherin-1 (Cadherin-like protein 1) (Protocadherin-42) (PC42)	NS5	0.73236
P42694	HELZ	Probable helicase with zinc finger domain (EC 3.6.4.-) (Down-regulated in human cancers protein)	Envelope	0.732124
P02549	SPTA1	Spectrin alpha chain, erythrocytic 1 (Erythroid alpha-spectrin)	NS2B	0.732084
Q86UP2	KTN1	Kinectin (CG-1 antigen) (Kinesin receptor)	NS1	0.731875
Q9P242	NYAP2	Neuronal tyrosine-phosphorylated phosphoinositide-3-kinase adapter 2	NS5	0.731852
Q9NQX5	NPDC1	Neural proliferation differentiation and control protein 1 (NPDC-1)	NS4A	0.731686
Q5MJ09	SPANXN3	Sperm protein associated with the nucleus on the X chromosome N3 (Nuclear-associated protein SPAN-Xn3) (SPANX-N3) (SPANX family member N3)	NS4B	0.731665
Q9NZ63	C9orf78	Uncharacterized protein C9orf78 (Hepatocellular carcinoma-associated antigen 59)	Capside	0.73133
P55199	ELL	RNA polymerase II elongation factor ELL (Eleven-nineteen lysine-rich leukemia protein)	NS2A	0.731285
Q6VAB6	KSR2	Kinase suppressor of Ras 2 (hKSR2) (EC 2.7.11.1)	Capside	0.731284
Q9NVR0	KLHL11	Kelch-like protein 11	NS2B	0.731099
Q9UK33	ZNF580	Zinc finger protein 580 (LDL-induced EC protein)	NS1	0.731014
Q7Z3E2	CCDC186	Coiled-coil domain-containing protein 186 (CTCL tumor antigen HD-CL-01/L14-2)	NS5	0.731
Q9Y4F9	FAM65B	Protein FAM65B	NS2A	0.730932
Q9H5L9	C5orf66	Putative uncharacterized protein C5orf66	Membrane	0.730902
Q8N6V4	C10orf53	UPF0728 protein C10orf53	NS3	0.730757
A6NCI8	C2orf78	Uncharacterized protein C2orf78	NS5	0.730703
C9JC47	FAM157A	Putative protein FAM157A	NS2A	0.730695
P01777	0	Ig heavy chain V-III region TEI	NS5	0.730642
Q96E14	RMI2	RecQ-mediated genome instability protein 2 (hRMI2) (BLM-associated protein of 18 kDa) (BLAP18)	Capside	0.730538
Q9UHI8	ADAMTS1	A disintegrin and metalloproteinase with thrombospondin motifs 1 (ADAM-TS 1) (ADAM-TS1) (ADAMTS-1) (EC 3.4.24.-) (METH-1)	NS5	0.730481
Q0Z7S8	FABP9	Fatty acid-binding protein 9 (Testis lipid-binding protein) (TLBP) (Testis-type fatty acid-binding protein) (T-FABP)	NS4B	0.730472
Q5RHP9	ERICH3	Glutamate-rich protein 3	NS5	0.73033
Q6ZQT7	0	Putative uncharacterized protein FLJ44672	NS2A	0.730205
Q9H361	PABPC3	Polyadenylate-binding protein 3 (PABP-3) (Poly(A)-binding protein 3) (Testis-specific poly(A)-binding protein)	NS3	0.730089
Q5TA31	RNF187	E3 ubiquitin-protein ligase RNF187 (EC 6.3.2.-) (RING domain AP1 coactivator 1) (RACO-1) (RING finger protein 187)	NS2A	0.730024
Q9BYD5	CNFN	Cornifelin	NS2B	0.72996
Q13201	MMRN1	Multimerin-1 (EMILIN-4) (Elastin microfibril interface located protein 4) (Elastin microfibril interfacer 4) (Endothelial cell multimerin) [Cleaved into: Platelet glycoprotein Ia*; 155 kDa platelet multimerin (p-155) (p155)]	NS2B	0.729904
P24311	COX7B	Cytochrome c oxidase subunit 7B, mitochondrial (Cytochrome c oxidase polypeptide VIIb)	NS2B	0.729808
Q8N393	ZNF786	Zinc finger protein 786	NS2A	0.729802
Q96HQ2	CDKN2AIPNL	CDKN2AIP N-terminal-like protein (CDKN2A-interacting protein N-terminal-like protein)	NS4B	0.729766
Q8IZH2	XRN1	5'-3' exoribonuclease 1 (EC 3.1.13.-) (Strand-exchange protein 1 homolog)	Capside	0.729505
Q13242	SRSF9	Serine/arginine-rich splicing factor 9 (Pre-mRNA-splicing factor SRp30C) (Splicing factor, arginine/serine-rich 9)	NS3	0.729459
Q9H6S0	YTHDC2	Probable ATP-dependent RNA helicase YTHDC2 (EC 3.6.4.13) (YTH domain-containing protein 2)	NS4B	0.729257
Q96HE8	TMEM80	Transmembrane protein 80	NS1	0.729082
O95178	NDUFB2	NADH dehydrogenase [ubiquinone] 1 beta subcomplex subunit 2, mitochondrial (Complex I-AGGG) (CI-AGGG) (NADH-ubiquinone oxidoreductase AGGG subunit)	NS2B	0.728981
Q17R89	ARHGAP44	Rho GTPase-activating protein 44 (NPC-A-10) (Rho-type GTPase-activating protein RICH2) (RhoGAP interacting with CIP4 homologs protein 2) (RICH-2)	NS5	0.728956
O94955	RHOBTB3	Rho-related BTB domain-containing protein 3 (EC 3.6.1.-)	NS2A	0.728925
Q6PIV2	FOXR1	Forkhead box protein R1 (Forkhead box protein N5)	NS4B	0.728876
P30414	NKTR	NK-tumor recognition protein (NK-TR protein) (Natural-killer cells cyclophilin-related protein) [Includes: Putative peptidyl-prolyl cis-trans isomerase (PPIase) (EC 5.2.1.8) (Rotamase)]	NS5	0.728842
Q9ULV0	MYO5B	Unconventional myosin-Vb	Capside	0.728786
P27986	PIK3R1	Phosphatidylinositol 3-kinase regulatory subunit alpha (PI3-kinase regulatory subunit alpha) (PI3K regulatory subunit alpha) (PtdIns-3-kinase regulatory subunit alpha) (Phosphatidylinositol 3-kinase 85 kDa regulatory subunit alpha) (PI3-kinase subunit p85-alpha) (PtdIns-3-kinase regulatory subunit p85-alpha)	NS5	0.728707
Q5JT78	C1orf137	Putative uncharacterized protein C1orf137	NS4B	0.728605
Q9UHZ2	MALAT1	Metastasis-associated lung adenocarcinoma transcript 1	NS2B	0.728595
Q9NV70	EXOC1	Exocyst complex component 1 (Exocyst complex component Sec3)	NS2B	0.728516
P09341	CXCL1	Growth-regulated alpha protein (C-X-C motif chemokine 1) (GRO-alpha(1-73)) (Melanoma growth stimulatory activity) (MGSA) (Neutrophil-activating protein 3) (NAP-3) [Cleaved into: GRO-alpha(4-73); GRO-alpha(5-73); GRO-alpha(6-73)]	NS4B	0.728438
A6NF36	CCDC182	Coiled-coil domain-containing protein 182	NS4B	0.728338
Q9NQX5	NPDC1	Neural proliferation differentiation and control protein 1 (NPDC-1)	Capside	0.72833
O00418	EEF2K	Eukaryotic elongation factor 2 kinase (eEF-2 kinase) (eEF-2K) (EC 2.7.11.20) (Calcium/calmodulin-dependent eukaryotic elongation factor 2 kinase)	NS5	0.728285
P11844	CRYGA	Gamma-crystallin A (Gamma-A-crystallin) (Gamma-crystallin 5)	Envelope	0.728033
Q9H910	HN1L	Hematological and neurological expressed 1-like protein (HN1-like protein)	NS5	0.727969
Q96ET8	TVP23C	Golgi apparatus membrane protein TVP23 homolog C	Capside	0.72794
P62987	UBA52	Ubiquitin-60S ribosomal protein L40 (CEP52) (Ubiquitin A-52 residue ribosomal protein fusion product 1) [Cleaved into: Ubiquitin; 60S ribosomal protein L40]	Membrane	0.727895
Q96B45	C10orf32	UPF0693 protein C10orf32	NS2B	0.727504
Q9Y4I1	MYO5A	Unconventional myosin-Va (Dilute myosin heavy chain, non-muscle) (Myosin heavy chain 12) (Myosin-12) (Myoxin)	Capside	0.727452
P07478	PRSS2	Trypsin-2 (EC 3.4.21.4) (Anionic trypsinogen) (Serine protease 2) (Trypsin II)	NS2A	0.727363
Q6PI25	CNIH2	Protein cornichon homolog 2 (CNIH-2) (Cornichon family AMPA receptor auxiliary protein 2) (Cornichon-like protein)	NS2B	0.727299
O75365	PTP4A3	Protein tyrosine phosphatase type IVA 3 (EC 3.1.3.48) (PRL-R) (Protein-tyrosine phosphatase 4a3) (Protein-tyrosine phosphatase of regenerating liver 3) (PRL-3)	Envelope	0.727007
Q8N661	TMEM86B	Lysoplasmalogenase (EC 3.3.2.2) (EC 3.3.2.5) (Transmembrane protein 86B)	Capside	0.726929
Q96KV7	WDR90	WD repeat-containing protein 90	NS2B	0.726878
O60676	CST8	Cystatin-8 (Cystatin-related epididymal spermatogenic protein)	NS4A	0.726824
Q9UPX8	SHANK2	SH3 and multiple ankyrin repeat domains protein 2 (Shank2) (Cortactin-binding protein 1) (CortBP1) (Proline-rich synapse-associated protein 1)	NS2A	0.726666	x
Q96B45	C10orf32	UPF0693 protein C10orf32	Envelope	0.726583
P13284	IFI30	Gamma-interferon-inducible lysosomal thiol reductase (EC 1.8.-.-) (Gamma-interferon-inducible protein IP-30) (Legumaturain)	Capside	0.726581
Q5M775	SPECC1	Cytospin-B (Nuclear structure protein 5) (NSP5) (Sperm antigen HCMOGT-1) (Sperm antigen with calponin homology and coiled-coil domains 1)	NS2A	0.726368
Q8N8Q3	ENDOV	Endonuclease V (hEndoV) (EC 3.1.26.-) (Inosine-specific endoribonuclease)	Capside	0.726279
P23582	NPPC	C-type natriuretic peptide [Cleaved into: CNP-22; CNP-29; CNP-53]	NS4B	0.726279
Q96GE4	CEP95	Centrosomal protein of 95 kDa (Cep95) (Coiled-coil domain-containing protein 45)	NS2A	0.726068
O75951	LYZL6	Lysozyme-like protein 6 (EC 3.2.1.17)	NS4B	0.726016
Q5SQ13	PRR31	Proline-rich protein 31	NS4B	0.725731
Q3T906	GNPTAB	N-acetylglucosamine-1-phosphotransferase subunits alpha/beta (EC 2.7.8.17) (GlcNAc-1-phosphotransferase subunits alpha/beta) (Stealth protein GNPTAB) (UDP-N-acetylglucosamine-1-phosphotransferase subunits alpha/beta) [Cleaved into: N-acetylglucosamine-1-phosphotransferase subunit alpha; N-acetylglucosamine-1-phosphotransferase subunit beta]	NS4A	0.725556
Q01892	SPIB	Transcription factor Spi-B	NS2A	0.725494
P05230	FGF1	Fibroblast growth factor 1 (FGF-1) (Acidic fibroblast growth factor) (aFGF) (Endothelial cell growth factor) (ECGF) (Heparin-binding growth factor 1) (HBGF-1)	NS4B	0.725418
Q8N157	AHI1	Jouberin (Abelson helper integration site 1 protein homolog) (AHI-1)	NS2B	0.725417
Q8IW35	CEP97	Centrosomal protein of 97 kDa (Cep97) (Leucine-rich repeat and IQ domain-containing protein 2)	NS2B	0.725087
Q99570	PIK3R4	Phosphoinositide 3-kinase regulatory subunit 4 (PI3-kinase regulatory subunit 4) (EC 2.7.11.1) (PI3-kinase p150 subunit) (Phosphoinositide 3-kinase adaptor protein)	NS2A	0.72508
P52788	SMS	Spermine synthase (SPMSY) (EC 2.5.1.22) (Spermidine aminopropyltransferase)	Capside	0.724937
Q14203	DCTN1	Dynactin subunit 1 (150 kDa dynein-associated polypeptide) (DAP-150) (DP-150) (p135) (p150-glued)	NS2B	0.724936
A6NKC0	FAM90A7P	Putative protein FAM90A7P	NS2B	0.724882
Q9NPH9	IL26	Interleukin-26 (IL-26) (Protein AK155)	NS4B	0.724558
Q8TF01	PNISR	Arginine/serine-rich protein PNISR (PNN-interacting serine/arginine-rich protein) (SR-related protein) (SR-rich protein) (Serine/arginine-rich-splicing regulatory protein 130) (SRrp130) (Splicing factor, arginine/serine-rich 130) (Splicing factor, arginine/serine-rich 18)	NS2B	0.724247
P0C7X0	FAM90A24P	Putative protein FAM90A24P	NS2A	0.724241
Q9H2X8	IFI27L2	Interferon alpha-inducible protein 27-like protein 2 (Interferon-stimulated gene 12b protein) (ISG12(b)) (Protein TLH29) (pIFI27-like protein)	Membrane	0.723928
Q6RSH7	VHLL	Von Hippel-Lindau-like protein (VHL-like protein) (VLP)	NS4B	0.723915
O14949	UQCRQ	Cytochrome b-c1 complex subunit 8 (Complex III subunit 8) (Complex III subunit VIII) (Ubiquinol-cytochrome c reductase complex 9.5 kDa protein) (Ubiquinol-cytochrome c reductase complex ubiquinone-binding protein QP-C)	NS5	0.723766
Q96PE7	MCEE	Methylmalonyl-CoA epimerase, mitochondrial (EC 5.1.99.1) (DL-methylmalonyl-CoA racemase)	Membrane	0.723721
Q5TA81	LCE2C	Late cornified envelope protein 2C (Late envelope protein 11)	NS2B	0.723649
P29536	LMOD1	Leiomodin-1 (64 kDa autoantigen 1D) (64 kDa autoantigen 1D3) (64 kDa autoantigen D1) (Leiomodin, muscle form) (Smooth muscle leiomodin) (SM-Lmod) (Thyroid-associated ophthalmopathy autoantigen)	NS1	0.723642
Q9Y651	SOX21	Transcription factor SOX-21 (SOX-A)	NS5	0.723641
Q7Z3E2	CCDC186	Coiled-coil domain-containing protein 186 (CTCL tumor antigen HD-CL-01/L14-2)	Capside	0.723584
P78556	CCL20	C-C motif chemokine 20 (Beta-chemokine exodus-1) (CC chemokine LARC) (Liver and activation-regulated chemokine) (Macrophage inflammatory protein 3 alpha) (MIP-3-alpha) (Small-inducible cytokine A20) [Cleaved into: CCL20(1-67); CCL20(1-64); CCL20(2-70)]	NS2B	0.72356
Q969J2	ZKSCAN4	Zinc finger protein with KRAB and SCAN domains 4 (P373c6.1) (Zinc finger protein 307) (Zinc finger protein 427)	NS5	0.723486
Q9H361	PABPC3	Polyadenylate-binding protein 3 (PABP-3) (Poly(A)-binding protein 3) (Testis-specific poly(A)-binding protein)	NS2B	0.723485
Q9BWT6	MND1	Meiotic nuclear division protein 1 homolog	NS4B	0.723459
Q6IAN0	DHRS7B	Dehydrogenase/reductase SDR family member 7B (EC 1.1.-.-) (Short-chain dehydrogenase/reductase family 32C member 1)	NS1	0.723403
Q9P2K1	CC2D2A	Coiled-coil and C2 domain-containing protein 2A	Capside	0.723238
O60783	MRPS14	28S ribosomal protein S14, mitochondrial (MRP-S14) (S14mt)	NS5	0.723172
Q15486	GUSBP1	Putative inactive beta-glucuronidase-like protein SMA3	Membrane	0.722977
Q8IW36	ZNF695	Zinc finger protein 695 (Zinc finger protein SBZF3)	NS2A	0.722874
Q6ZMG9	CERS6	Ceramide synthase 6 (CerS6) (LAG1 longevity assurance homolog 6)	NS2A	0.722838
Q9H329	EPB41L4B	Band 4.1-like protein 4B (FERM-containing protein CG1) (Protein EHM2)	Capside	0.722811
O94906	PRPF6	Pre-mRNA-processing factor 6 (Androgen receptor N-terminal domain-transactivating protein 1) (ANT-1) (PRP6 homolog) (U5 snRNP-associated 102 kDa protein) (U5-102 kDa protein)	NS4A	0.722413
P62140	PPP1CB	Serine/threonine-protein phosphatase PP1-beta catalytic subunit (PP-1B) (PPP1CD) (EC 3.1.3.16) (EC 3.1.3.53)	NS1	0.722136
Q96JH8	RADIL	Ras-associating and dilute domain-containing protein	NS2B	0.722112
Q8WTZ3	0	Zinc finger protein ENSP00000375192	NS3	0.721925
O00418	EEF2K	Eukaryotic elongation factor 2 kinase (eEF-2 kinase) (eEF-2K) (EC 2.7.11.20) (Calcium/calmodulin-dependent eukaryotic elongation factor 2 kinase)	NS4A	0.721779
P0C7V4	FAM90A15P	Putative protein FAM90A15P	NS2B	0.721758
P0C7W8	FAM90A13P	Putative protein FAM90A13P	NS2B	0.721758
A6NNJ1	FAM90A9P	Putative protein FAM90A9P	NS2B	0.721751
Q8WYQ3	CHCHD10	Coiled-coil-helix-coiled-coil-helix domain-containing protein 10, mitochondrial (Protein N27C7-4)	NS4A	0.721666
Q8WW34	TMEM239	Transmembrane protein 239	NS1	0.721643
Q8N8Q3	ENDOV	Endonuclease V (hEndoV) (EC 3.1.26.-) (Inosine-specific endoribonuclease)	NS5	0.721603
Q9NUX5	POT1	Protection of telomeres protein 1 (hPot1) (POT1-like telomere end-binding protein)	NS2B	0.721601
Q4W5N1	ABCA11P	Putative ATP-binding cassette sub-family A member 11	NS2B	0.721511
Q5M775	SPECC1	Cytospin-B (Nuclear structure protein 5) (NSP5) (Sperm antigen HCMOGT-1) (Sperm antigen with calponin homology and coiled-coil domains 1)	NS2B	0.721413
Q9BQC6	MRPL57	Ribosomal protein 63, mitochondrial (hMRP63) (Mitochondrial ribosomal protein 63) (Mitochondrial ribosomal protein L57)	Envelope	0.721389
Q64ET8	FRG2	Protein FRG2 (FSHD region gene 2 protein)	NS4B	0.72116
Q96QS1	TSPAN32	Tetraspanin-32 (Tspan-32) (Protein Phemx)	NS2A	0.721147
P20702	ITGAX	Integrin alpha-X (CD11 antigen-like family member C) (Leu M5) (Leukocyte adhesion glycoprotein p150,95 alpha chain) (Leukocyte adhesion receptor p150,95) (CD antigen CD11c)	NS2B	0.720822
Q8NI28	LINC01006	Putative uncharacterized protein encoded by LINC01006 (Long intergenic non-protein coding RNA 1006)	NS4B	0.720705
Q9UKK6	NXT1	NTF2-related export protein 1 (Protein p15)	Membrane	0.720595
A8MXZ1	FAM90A23P	Putative protein FAM90A23P	NS2B	0.720066
Q7Z2K8	GPRIN1	G protein-regulated inducer of neurite outgrowth 1 (GRIN1)	NS2A	0.720028
P07311	ACYP1	Acylphosphatase-1 (EC 3.6.1.7) (Acylphosphatase, erythrocyte isozyme) (Acylphosphatase, organ-common type isozyme) (Acylphosphate phosphohydrolase 1)	NS2B	0.720017
Q86YR7	MCF2L2	Probable guanine nucleotide exchange factor MCF2L2 (Dbs-related Rho family guanine nucleotide exchange factor) (MCF2-transforming sequence-like protein 2)	NS2B	0.719966
P49895	DIO1	Type I iodothyronine deiodinase (EC 1.21.99.4) (5DI) (DIOI) (Type 1 DI) (Type-I 5'-deiodinase)	NS5	0.719965
P19174	PLCG1	1-phosphatidylinositol 4,5-bisphosphate phosphodiesterase gamma-1 (EC 3.1.4.11) (PLC-148) (Phosphoinositide phospholipase C-gamma-1) (Phospholipase C-II) (PLC-II) (Phospholipase C-gamma-1) (PLC-gamma-1)	NS2B	0.71975
Q6ZSU1	CYP2G1P	Putative inactive cytochrome P450 2G1 (Cytochrome P450 2G1 pseudogene)	NS4B	0.719683
Q8TBE1	CNIH3	Protein cornichon homolog 3 (CNIH-3) (Cornichon family AMPA receptor auxiliary protein 3)	Membrane	0.719618
Q12913	PTPRJ	Receptor-type tyrosine-protein phosphatase eta (Protein-tyrosine phosphatase eta) (R-PTP-eta) (EC 3.1.3.48) (Density-enhanced phosphatase 1) (DEP-1) (HPTP eta) (Protein-tyrosine phosphatase receptor type J) (R-PTP-J) (CD antigen CD148)	NS2B	0.71935
Q8N129	CNPY4	Protein canopy homolog 4	NS5	0.71929
P27986	PIK3R1	Phosphatidylinositol 3-kinase regulatory subunit alpha (PI3-kinase regulatory subunit alpha) (PI3K regulatory subunit alpha) (PtdIns-3-kinase regulatory subunit alpha) (Phosphatidylinositol 3-kinase 85 kDa regulatory subunit alpha) (PI3-kinase subunit p85-alpha) (PtdIns-3-kinase regulatory subunit p85-alpha)	NS1	0.719275
P14060	HSD3B1	3 beta-hydroxysteroid dehydrogenase/Delta 5-->4-isomerase type 1 (3 beta-hydroxysteroid dehydrogenase/Delta 5-->4-isomerase type I) (3-beta-HSD I) (Trophoblast antigen FDO161G) [Includes: 3-beta-hydroxy-Delta(5)-steroid dehydrogenase (EC 1.1.1.145) (3-beta-hydroxy-5-ene steroid dehydrogenase) (Progesterone reductase); Steroid Delta-isomerase (EC 5.3.3.1) (Delta-5-3-ketosteroid isomerase)]	Capside	0.719117
Q9GZL8	BPESC1	Putative BPES syndrome breakpoint region protein (BPES candidate 1)	NS4A	0.719112
Q9Y2G7	ZFP30	Zinc finger protein 30 homolog (Zfp-30) (Zinc finger protein 745)	NS5	0.719051
A8MWA6	FAM90A22P	Putative protein FAM90A22P	NS2A	0.719046
Q6NYC8	PPP1R18	Phostensin (Protein phosphatase 1 F-actin cytoskeleton-targeting subunit) (Protein phosphatase 1 regulatory subunit 18)	NS1	0.719035
Q9NSE2	CISH	Cytokine-inducible SH2-containing protein (CIS) (CIS-1) (Protein G18) (Suppressor of cytokine signaling) (SOCS)	NS5	0.719018
O94906	PRPF6	Pre-mRNA-processing factor 6 (Androgen receptor N-terminal domain-transactivating protein 1) (ANT-1) (PRP6 homolog) (U5 snRNP-associated 102 kDa protein) (U5-102 kDa protein)	NS2A	0.718917
Q9BXL6	CARD14	Caspase recruitment domain-containing protein 14 (CARD-containing MAGUK protein 2) (Carma 2)	NS5	0.718871
Q13813	SPTAN1	Spectrin alpha chain, non-erythrocytic 1 (Alpha-II spectrin) (Fodrin alpha chain) (Spectrin, non-erythroid alpha subunit)	NS2B	0.718617
Q6P5S7	RNASEK	Ribonuclease kappa (RNase K) (RNase kappa) (EC 3.1.-.-)	NS2B	0.71859
Q8WW34	TMEM239	Transmembrane protein 239	NS4B	0.718466
Q8WUX2	CHAC2	Putative glutathione-specific gamma-glutamylcyclotransferase 2 (Gamma-GCG 2) (EC 2.3.2.-) (Cation transport regulator-like protein 2)	Capside	0.718429
Q8TCD1	C18orf32	UPF0729 protein C18orf32 (Putative NF-kappa-B-activating protein 200)	NS5	0.718416
P33316	DUT	Deoxyuridine 5'-triphosphate nucleotidohydrolase, mitochondrial (dUTPase) (EC 3.6.1.23) (dUTP pyrophosphatase)	NS2A	0.718412	x
P01037	CST1	Cystatin-SN (Cystain-SA-I) (Cystatin-1) (Salivary cystatin-SA-1)	Membrane	0.718411
P60709	ACTB	Actin, cytoplasmic 1 (Beta-actin) [Cleaved into: Actin, cytoplasmic 1, N-terminally processed]	Capside	0.71825
P51582	P2RY4	P2Y purinoceptor 4 (P2Y4) (P2P) (Uridine nucleotide receptor) (UNR)	NS2A	0.718187
A8TX70	COL6A5	Collagen alpha-5(VI) chain (Collagen alpha-1(XXIX) chain) (von Willebrand factor A domain-containing protein 4)	NS2B	0.718144
Q8NFD4	0	Uncharacterized protein FLJ76381	NS4A	0.718109
A6NFE2	SMCO2	Single-pass membrane and coiled-coil domain-containing protein 2	NS2A	0.71803
Q8WTR2	DUSP19	Dual specificity protein phosphatase 19 (EC 3.1.3.16) (EC 3.1.3.48) (Dual specificity phosphatase TS-DSP1) (Low molecular weight dual specificity phosphatase 3) (LMW-DSP3) (Protein phosphatase SKRP1) (Stress-activated protein kinase pathway-regulating phosphatase 1) (SAPK pathway-regulating phosphatase 1)	NS5	0.717958
Q5QP74	LINC01552	Putative uncharacterized protein encoded by LINC01552	NS2B	0.717826
Q6EEV4	POLR2M	DNA-directed RNA polymerase II subunit GRINL1A, isoforms 4/5 (DNA-directed RNA polymerase II subunit M, isoforms 4/5)	NS2B	0.717427
Q86Y07	VRK2	Serine/threonine-protein kinase VRK2 (EC 2.7.11.1) (Vaccinia-related kinase 2)	NS5	0.717361
Q7Z3G6	PRICKLE2	Prickle-like protein 2	NS2B	0.717346
P19876	CXCL3	C-X-C motif chemokine 3 (GRO-gamma(1-73)) (Growth-regulated protein gamma) (GRO-gamma) (Macrophage inflammatory protein 2-beta) (MIP2-beta) [Cleaved into: GRO-gamma(5-73)]	NS4B	0.717236
O14949	UQCRQ	Cytochrome b-c1 complex subunit 8 (Complex III subunit 8) (Complex III subunit VIII) (Ubiquinol-cytochrome c reductase complex 9.5 kDa protein) (Ubiquinol-cytochrome c reductase complex ubiquinone-binding protein QP-C)	Envelope	0.717067
P28325	CST5	Cystatin-D (Cystatin-5)	NS4B	0.716956
Q96E14	RMI2	RecQ-mediated genome instability protein 2 (hRMI2) (BLM-associated protein of 18 kDa) (BLAP18)	NS4A	0.716838
Q9BYX7	POTEKP	Putative beta-actin-like protein 3 (Kappa-actin) (POTE ankyrin domain family member K)	Capside	0.716621
A8MX19	FAM90A12P	Putative protein FAM90A12P	NS2B	0.716594
Q96JP0	FEM1C	Protein fem-1 homolog C (FEM1c) (FEM1-gamma)	NS2B	0.716447
P27986	PIK3R1	Phosphatidylinositol 3-kinase regulatory subunit alpha (PI3-kinase regulatory subunit alpha) (PI3K regulatory subunit alpha) (PtdIns-3-kinase regulatory subunit alpha) (Phosphatidylinositol 3-kinase 85 kDa regulatory subunit alpha) (PI3-kinase subunit p85-alpha) (PtdIns-3-kinase regulatory subunit p85-alpha)	NS4B	0.716348
Q9H0A3	TMEM191A	Transmembrane protein 191A	NS2B	0.716303
Q96NR2	C20orf166-AS1	Putative uncharacterized protein C20orf166-AS1 (C20orf166 antisense RNA 1) (C20orf166 antisense gene protein 1)	NS4B	0.716208
Q9BUP3	HTATIP2	Oxidoreductase HTATIP2 (EC 1.1.1.-) (30 kDa HIV-1 TAT-interacting protein) (HIV-1 TAT-interactive protein 2)	NS2A	0.716179	x
O00159	MYO1C	Unconventional myosin-Ic (Myosin I beta) (MMI-beta) (MMIb)	Capside	0.7158
Q9Y4A8	NFE2L3	Nuclear factor erythroid 2-related factor 3 (NF-E2-related factor 3) (NFE2-related factor 3) (Nuclear factor, erythroid derived 2, like 3)	NS4B	0.715784
Q6ZMG9	CERS6	Ceramide synthase 6 (CerS6) (LAG1 longevity assurance homolog 6)	NS4A	0.715706
Q9UNL4	ING4	Inhibitor of growth protein 4 (p29ING4)	NS3	0.715662
Q9Y4I1	MYO5A	Unconventional myosin-Va (Dilute myosin heavy chain, non-muscle) (Myosin heavy chain 12) (Myosin-12) (Myoxin)	NS4A	0.715557
Q6PIJ6	FBXO38	F-box only protein 38 (Modulator of KLF7 activity homolog) (MoKA)	NS2B	0.715425
Q71DI3	HIST2H3A	Histone H3.2 (Histone H3/m) (Histone H3/o)	NS4B	0.715404
O75116	ROCK2	Rho-associated protein kinase 2 (EC 2.7.11.1) (Rho kinase 2) (Rho-associated, coiled-coil-containing protein kinase 2) (Rho-associated, coiled-coil-containing protein kinase II) (ROCK-II) (p164 ROCK-2)	NS2B	0.71535
Q7Z5J1	HSD11B1L	Hydroxysteroid 11-beta-dehydrogenase 1-like protein (EC 1.1.1.-) (11-beta-hydroxysteroid dehydrogenase type 3) (11-DH3) (11-beta-HSD3) (Short chain dehydrogenase/reductase family 26C member 2) (Short-chain dehydrogenase/reductase 10)	Capside	0.715293
Q9ULV0	MYO5B	Unconventional myosin-Vb	NS4A	0.71529
Q5JTJ3	COA6	Cytochrome c oxidase assembly factor 6 homolog	NS4A	0.715273
P0C862	C1QTNF9	Complement C1q and tumor necrosis factor-related protein 9A (Complement C1q and tumor necrosis factor-related protein 9)	NS2A	0.715202
Q6ZN92	0	Putative inactive deoxyuridine 5'-triphosphate nucleotidohydrolase-like protein FLJ16323 (dUTPase-like protein)	NS4A	0.715108
Q15116	PDCD1	Programmed cell death protein 1 (Protein PD-1) (hPD-1) (CD antigen CD279)	NS1	0.715099
P57075	UBASH3A	Ubiquitin-associated and SH3 domain-containing protein A (Cbl-interacting protein 4) (CLIP4) (Suppressor of T-cell receptor signaling 2) (STS-2) (T-cell ubiquitin ligand 1) (TULA-1)	NS2B	0.714987
B2RNN3	C1QTNF9B	Complement C1q and tumor necrosis factor-related protein 9B (C1q/TNF-related protein 9B) (CTRP9B) (Complement C1q and tumor necrosis factor-related protein 9-like)	Envelope	0.714961
Q75NE6	MIR17HG	Putative microRNA 17 host gene protein (Putative microRNA host gene 1 protein)	Envelope	0.714884
O75820	ZNF189	Zinc finger protein 189	NS2A	0.714861
Q9NZ63	C9orf78	Uncharacterized protein C9orf78 (Hepatocellular carcinoma-associated antigen 59)	NS2A	0.714859
Q2M3C7	SPHKAP	A-kinase anchor protein SPHKAP (SPHK1-interactor and AKAP domain-containing protein) (Sphingosine kinase type 1-interacting protein)	Capside	0.714631
Q9NZ52	GGA3	ADP-ribosylation factor-binding protein GGA3 (Golgi-localized, gamma ear-containing, ARF-binding protein 3)	NS2B	0.714462
P62158	CALM1	Calmodulin (CaM)	NS1	0.714368
P19827	ITIH1	Inter-alpha-trypsin inhibitor heavy chain H1 (ITI heavy chain H1) (ITI-HC1) (Inter-alpha-inhibitor heavy chain 1) (Inter-alpha-trypsin inhibitor complex component III) (Serum-derived hyaluronan-associated protein) (SHAP)	NS5	0.714255
Q15024	EXOSC7	Exosome complex component RRP42 (Exosome component 7) (Ribosomal RNA-processing protein 42) (p8)	NS1	0.714135
P51153	RAB13	Ras-related protein Rab-13 (Cell growth-inhibiting gene 4 protein)	NS5	0.714073
P63261	ACTG1	Actin, cytoplasmic 2 (Gamma-actin) [Cleaved into: Actin, cytoplasmic 2, N-terminally processed]	Capside	0.714013
Q9Y2E4	DIP2C	Disco-interacting protein 2 homolog C (DIP2 homolog C)	NS2B	0.713922
O95759	TBC1D8	TBC1 domain family member 8 (AD 3) (Vascular Rab-GAP/TBC-containing protein)	NS1	0.713814
Q8IYX4	DND1	Dead end protein homolog 1 (RNA-binding motif, single-stranded-interacting protein 4)	NS2A	0.713778
O75153	CLUH	Clustered mitochondria protein homolog	Capside	0.713776
Q13084	MRPL28	39S ribosomal protein L28, mitochondrial (L28mt) (MRP-L28) (Melanoma antigen p15) (Melanoma-associated antigen recognized by T-lymphocytes)	NS2A	0.713704
O95985	TOP3B	DNA topoisomerase 3-beta-1 (EC 5.99.1.2) (DNA topoisomerase III beta-1)	NS2B	0.713653
A8MXJ8	FAM90A5P	Putative protein FAM90A5P	NS2B	0.713601
P06309	0	Ig kappa chain V-II region GM607 (Fragment)	NS2B	0.713503
Q9P031	CCDC59	Thyroid transcription factor 1-associated protein 26 (TTF-1-associated protein 26) (Coiled-coil domain-containing protein 59) (TTF-1-associated protein BR2)	NS2A	0.713464
P59797	SELV	Selenoprotein V (SelV)	Capside	0.713414
P01709	0	Ig lambda chain V-II region MGC	Envelope	0.713125
Q9P0J1	PDP1	[Pyruvate dehydrogenase [acetyl-transferring]]-phosphatase 1, mitochondrial (PDP 1) (EC 3.1.3.43) (Protein phosphatase 2C) (Pyruvate dehydrogenase phosphatase catalytic subunit 1) (PDPC 1)	NS2B	0.713121
O95835	LATS1	Serine/threonine-protein kinase LATS1 (EC 2.7.11.1) (Large tumor suppressor homolog 1) (WARTS protein kinase) (h-warts)	NS1	0.713079
P09132	SRP19	Signal recognition particle 19 kDa protein (SRP19)	NS4B	0.713017
P01620	0	Ig kappa chain V-III region SIE	NS4B	0.712984
P24158	PRTN3	Myeloblastin (EC 3.4.21.76) (AGP7) (C-ANCA antigen) (Leukocyte proteinase 3) (PR-3) (PR3) (Neutrophil proteinase 4) (NP-4) (P29) (Wegener autoantigen)	Capside	0.712892
Q9H511	KLHL31	Kelch-like protein 31 (BTB and kelch domain-containing protein 6) (Kelch repeat and BTB domain-containing protein 1) (Kelch-like protein KLHL)	Envelope	0.712859
B1AH88	TSPO	Putative peripheral benzodiazepine receptor-related protein	NS2B	0.712836
Q7L985	LINGO2	Leucine-rich repeat and immunoglobulin-like domain-containing nogo receptor-interacting protein 2 (Leucine-rich repeat neuronal protein 3) (Leucine-rich repeat neuronal protein 6C)	NS2B	0.712762
P55201	BRPF1	Peregrin (Bromodomain and PHD finger-containing protein 1) (Protein Br140)	NS5	0.712746
Q14573	ITPR3	Inositol 1,4,5-trisphosphate receptor type 3 (IP3 receptor isoform 3) (IP3R 3) (InsP3R3) (Type 3 inositol 1,4,5-trisphosphate receptor) (Type 3 InsP3 receptor)	NS2B	0.71261
Q9BYX7	POTEKP	Putative beta-actin-like protein 3 (Kappa-actin) (POTE ankyrin domain family member K)	NS4B	0.712591
P62140	PPP1CB	Serine/threonine-protein phosphatase PP1-beta catalytic subunit (PP-1B) (PPP1CD) (EC 3.1.3.16) (EC 3.1.3.53)	NS4B	0.712562
Q9UNK4	PLA2G2D	Group IID secretory phospholipase A2 (GIID sPLA2) (sPLA2-IID) (EC 3.1.1.4) (PLA2IID) (Phosphatidylcholine 2-acylhydrolase 2D) (Secretory-type PLA, stroma-associated homolog)	NS4B	0.712393
Q03181	PPARD	Peroxisome proliferator-activated receptor delta (PPAR-delta) (NUCI) (Nuclear hormone receptor 1) (NUC1) (Nuclear receptor subfamily 1 group C member 2) (Peroxisome proliferator-activated receptor beta) (PPAR-beta)	NS5	0.711933
Q9NYL9	TMOD3	Tropomodulin-3 (Ubiquitous tropomodulin) (U-Tmod)	NS2A	0.711802
Q9Y3D3	MRPS16	28S ribosomal protein S16, mitochondrial (MRP-S16) (S16mt)	Membrane	0.711777
P0CG47	UBB	Polyubiquitin-B [Cleaved into: Ubiquitin]	Capside	0.711775
Q6XXX2	LINC00114	Putative uncharacterized protein encoded by LINC00114	Membrane	0.711678
Q6PIV2	FOXR1	Forkhead box protein R1 (Forkhead box protein N5)	Capside	0.711546
Q53EQ6	TIGD5	Tigger transposable element-derived protein 5	NS2B	0.711223
A8MW92	PHF20L1	PHD finger protein 20-like protein 1	NS3	0.711125
P56279	TCL1A	T-cell leukemia/lymphoma protein 1A (Oncogene TCL-1) (Oncogene TCL1) (Protein p14 TCL1)	Envelope	0.710977
Q9BZA8	PCDH11Y	Protocadherin-11 Y-linked (Protocadherin-11) (Protocadherin on the Y chromosome) (PCDH-Y) (Protocadherin prostate cancer) (Protocadherin-PC) (Protocadherin-22)	NS2B	0.710906
Q9P266	KIAA1462	Junctional protein associated with coronary artery disease (JCAD)	NS5	0.710862
Q08945	SSRP1	FACT complex subunit SSRP1 (Chromatin-specific transcription elongation factor 80 kDa subunit) (Facilitates chromatin transcription complex 80 kDa subunit) (FACT 80 kDa subunit) (FACTp80) (Facilitates chromatin transcription complex subunit SSRP1) (Recombination signal sequence recognition protein 1) (Structure-specific recognition protein 1) (hSSRP1) (T160)	NS4B	0.710668
Q66K41	ZNF385C	Zinc finger protein 385C	NS2A	0.71062
O95342	ABCB11	Bile salt export pump (ATP-binding cassette sub-family B member 11)	NS5	0.710533
Q5S007	LRRK2	Leucine-rich repeat serine/threonine-protein kinase 2 (EC 2.7.11.1) (Dardarin)	NS2A	0.710507
P80303	NUCB2	Nucleobindin-2 (DNA-binding protein NEFA) (Gastric cancer antigen Zg4) (Prepronesfatin) [Cleaved into: Nesfatin-1]	NS2A	0.710436
Q16661	GUCA2B	Guanylate cyclase activator 2B [Cleaved into: Guanylate cyclase C-activating peptide 2 (Guanylate cyclase C-activating peptide II) (GCAP-II); Uroguanylin (UGN)]	Envelope	0.71043
Q9UK33	ZNF580	Zinc finger protein 580 (LDL-induced EC protein)	NS4B	0.71035
Q9NSN8	SNTG1	Gamma-1-syntrophin (G1SYN) (Syntrophin-4) (SYN4)	Envelope	0.710281
Q6UVM3	KCNT2	Potassium channel subfamily T member 2 (Sequence like an intermediate conductance potassium channel subunit) (Sodium and chloride-activated ATP-sensitive potassium channel Slo2.1)	NS2A	0.710265
P62244	RPS15A	40S ribosomal protein S15a	NS4B	0.710248
Q9P0R6	GSKIP	GSK3-beta interaction protein (GSKIP)	NS4B	0.710166
Q5H9E4	SLC25A53	Solute carrier family 25 member 53 (Mitochondrial carrier triple repeat protein 6)	NS1	0.710034
P48029	SLC6A8	Sodium- and chloride-dependent creatine transporter 1 (CT1) (Creatine transporter 1) (Solute carrier family 6 member 8)	NS2B	0.709932
Q8IYB5	SMAP1	Stromal membrane-associated protein 1	NS5	0.709885
P13725	OSM	Oncostatin-M (OSM)	Capside	0.709804
Q00604	NDP	Norrin (Norrie disease protein) (X-linked exudative vitreoretinopathy 2 protein)	NS4B	0.709635
Q6NYC8	PPP1R18	Phostensin (Protein phosphatase 1 F-actin cytoskeleton-targeting subunit) (Protein phosphatase 1 regulatory subunit 18)	NS5	0.709576
Q6P5S7	RNASEK	Ribonuclease kappa (RNase K) (RNase kappa) (EC 3.1.-.-)	NS4A	0.709542
Q96GE4	CEP95	Centrosomal protein of 95 kDa (Cep95) (Coiled-coil domain-containing protein 45)	Capside	0.709469
Q6QNY1	BLOC1S2	Biogenesis of lysosome-related organelles complex 1 subunit 2 (BLOC-1 subunit 2) (Centrosome-associated protein)	NS2B	0.70942
Q969S3	ZNF622	Zinc finger protein 622 (Zinc finger-like protein 9)	NS5	0.709287
P01770	0	Ig heavy chain V-III region NIE	NS4B	0.709242
P55201	BRPF1	Peregrin (Bromodomain and PHD finger-containing protein 1) (Protein Br140)	NS4B	0.709175
P55201	BRPF1	Peregrin (Bromodomain and PHD finger-containing protein 1) (Protein Br140)	NS3	0.70911
Q9P2D7	DNAH1	Dynein heavy chain 1, axonemal (Axonemal beta dynein heavy chain 1) (Ciliary dynein heavy chain 1) (Heat shock regulated protein 1) (HSRF-1) (hDHC7)	Envelope	0.70909
Q9H5I5	PIEZO2	Piezo-type mechanosensitive ion channel component 2 (Protein FAM38B)	NS2A	0.709009
Q9H3D4	TP63	Tumor protein 63 (p63) (Chronic ulcerative stomatitis protein) (CUSP) (Keratinocyte transcription factor KET) (Transformation-related protein 63) (TP63) (Tumor protein p73-like) (p73L) (p40) (p51)	NS2B	0.709007
Q9BSF0	C2orf88	Small membrane A-kinase anchor protein (Small membrane AKAP) (smAKAP)	NS5	0.709004
O75417	POLQ	DNA polymerase theta (EC 2.7.7.7) (DNA polymerase eta)	NS2B	0.70878
Q9UPN4	CEP131	Centrosomal protein of 131 kDa (5-azacytidine-induced protein 1) (Pre-acrosome localization protein 1)	Capside	0.708777
Q96KT0	FAM167A-AS1	Uncharacterized protein FAM167A-AS1 (FAM167A antisense RNA 1) (FAM167A antisense gene protein 1)	NS2B	0.708768
O15392	BIRC5	Baculoviral IAP repeat-containing protein 5 (Apoptosis inhibitor 4) (Apoptosis inhibitor survivin)	NS4B	0.708754
Q9BQW3	EBF4	Transcription factor COE4 (Early B-cell factor 4) (EBF-4) (Olf-1/EBF-like 4) (O/E-4) (OE-4)	NS2A	0.708736
Q8IZQ5	SELH	Selenoprotein H (SelH)	NS5	0.708719
A6NNM8	TTLL13P	Tubulin polyglutamylase TTLL13P (EC 6.-.-.-) (Tubulin tyrosine ligase-like family member 13 pseudogene) (Tubulin--tyrosine ligase-like protein 13)	NS2A	0.708717
Q16661	GUCA2B	Guanylate cyclase activator 2B [Cleaved into: Guanylate cyclase C-activating peptide 2 (Guanylate cyclase C-activating peptide II) (GCAP-II); Uroguanylin (UGN)]	NS4B	0.708621
Q9BVX2	TMEM106C	Transmembrane protein 106C (Endoplasmic reticulum membrane protein overexpressed in cancer)	Capside	0.70858
Q9Y2K3	MYH15	Myosin-15 (Myosin heavy chain 15)	NS2B	0.708551
P43320	CRYBB2	Beta-crystallin B2 (Beta-B2 crystallin) (Beta-crystallin Bp)	NS1	0.708395
Q8IZU9	KIRREL3	Kin of IRRE-like protein 3 (Kin of irregular chiasm-like protein 3) (Nephrin-like protein 2) [Cleaved into: Processed kin of IRRE-like protein 3]	NS2A	0.708383
Q8NI28	LINC01006	Putative uncharacterized protein encoded by LINC01006 (Long intergenic non-protein coding RNA 1006)	NS1	0.708324
P0C862	C1QTNF9	Complement C1q and tumor necrosis factor-related protein 9A (Complement C1q and tumor necrosis factor-related protein 9)	Envelope	0.708265
P31314	TLX1	T-cell leukemia homeobox protein 1 (Homeobox protein Hox-11) (Proto-oncogene TCL-3) (T-cell leukemia/lymphoma protein 3)	NS2A	0.7082
P16562	CRISP2	Cysteine-rich secretory protein 2 (CRISP-2) (Cancer/testis antigen 36) (CT36) (Testis-specific protein TPX-1)	NS1	0.708082
O15072	ADAMTS3	A disintegrin and metalloproteinase with thrombospondin motifs 3 (ADAM-TS 3) (ADAM-TS3) (ADAMTS-3) (EC 3.4.24.-) (Procollagen II N-proteinase) (PC II-NP) (Procollagen II amino propeptide-processing enzyme)	NS2B	0.708052
Q8NI32	LYPD6B	Ly6/PLAUR domain-containing protein 6B	NS4B	0.708028
Q9NWV8	BABAM1	BRISC and BRCA1-A complex member 1 (Mediator of RAP80 interactions and targeting subunit of 40 kDa) (New component of the BRCA1-A complex)	Capside	0.708023
Q9NVK5	FGFR1OP2	FGFR1 oncogene partner 2	NS5	0.707856
P49588	AARS	Alanine--tRNA ligase, cytoplasmic (EC 6.1.1.7) (Alanyl-tRNA synthetase) (AlaRS) (Renal carcinoma antigen NY-REN-42)	NS1	0.707794
M0QZC1	RNF225	RING finger protein 225	NS4B	0.707477
Q6WQI6	HEPN1	Putative cancer susceptibility gene HEPN1 protein	NS5	0.707386
Q9Y5B0	CTDP1	RNA polymerase II subunit A C-terminal domain phosphatase (EC 3.1.3.16) (TFIIF-associating CTD phosphatase)	NS2B	0.707232
P80748	0	Ig lambda chain V-III region LOI	NS2B	0.707128
Q9UBL3	ASH2L	Set1/Ash2 histone methyltransferase complex subunit ASH2 (ASH2-like protein)	NS4A	0.707089
O95140	MFN2	Mitofusin-2 (EC 3.6.5.-) (Transmembrane GTPase MFN2)	NS2B	0.707076
P01825	0	Ig heavy chain V-II region NEWM	NS5	0.707059
Q5BKU9	OXLD1	Oxidoreductase-like domain-containing protein 1	Membrane	0.70704
Q86VP1	TAX1BP1	Tax1-binding protein 1 (TRAF6-binding protein)	NS2B	0.707019
Q9UI08	EVL	Ena/VASP-like protein (Ena/vasodilator-stimulated phosphoprotein-like)	NS2B	0.7069
P18564	ITGB6	Integrin beta-6	Capside	0.706852
O00160	MYO1F	Unconventional myosin-If (Myosin-Ie)	NS5	0.70685
P0DKV0	SPATA31C1	Spermatogenesis-associated protein 31C1 (Protein FAM75C1)	NS2B	0.706827
Q9NQX5	NPDC1	Neural proliferation differentiation and control protein 1 (NPDC-1)	NS2A	0.70682
Q9H2M9	RAB3GAP2	Rab3 GTPase-activating protein non-catalytic subunit (RGAP-iso) (Rab3 GTPase-activating protein 150 kDa subunit) (Rab3-GAP p150) (Rab3-GAP150) (Rab3-GAP regulatory subunit)	NS2B	0.706812
P22670	RFX1	MHC class II regulatory factor RFX1 (Enhancer factor C) (EF-C) (Regulatory factor X 1) (RFX) (Transcription factor RFX1)	Capside	0.706687
Q16762	TST	Thiosulfate sulfurtransferase (EC 2.8.1.1) (Rhodanese)	NS2A	0.706686
Q9UDT6	CLIP2	CAP-Gly domain-containing linker protein 2 (Cytoplasmic linker protein 115) (CLIP-115) (Cytoplasmic linker protein 2) (Williams-Beuren syndrome chromosomal region 3 protein) (Williams-Beuren syndrome chromosomal region 4 protein)	NS1	0.706652
Q49MG5	MAP9	Microtubule-associated protein 9 (Aster-associated protein)	Capside	0.706633
P59190	RAB15	Ras-related protein Rab-15	NS5	0.706295
Q969H4	CNKSR1	Connector enhancer of kinase suppressor of ras 1 (Connector enhancer of KSR 1) (CNK homolog protein 1) (CNK1) (hCNK1) (Connector enhancer of KSR-like)	Capside	0.706236
Q6UWF3	SCIMP	SLP adapter and CSK-interacting membrane protein (SLP65/SLP76, Csk-interacting membrane protein)	Membrane	0.706226
Q8IVP5	FUNDC1	FUN14 domain-containing protein 1	NS4A	0.70613
Q8WWX9	SELM	Selenoprotein M (SelM)	NS1	0.706086
Q96PE7	MCEE	Methylmalonyl-CoA epimerase, mitochondrial (EC 5.1.99.1) (DL-methylmalonyl-CoA racemase)	Capside	0.706003
P08048	ZFY	Zinc finger Y-chromosomal protein	NS2B	0.70599
P01623	0	Ig kappa chain V-III region WOL	Envelope	0.705983
Q17R89	ARHGAP44	Rho GTPase-activating protein 44 (NPC-A-10) (Rho-type GTPase-activating protein RICH2) (RhoGAP interacting with CIP4 homologs protein 2) (RICH-2)	NS2B	0.705972
Q99497	PARK7	Protein deglycase DJ-1 (DJ-1) (EC 3.1.2.-) (EC 3.5.1.-) (Oncogene DJ1) (Parkinson disease protein 7)	NS4B	0.705922
Q14641	INSL4	Early placenta insulin-like peptide (EPIL) (Insulin-like peptide 4) (Placentin) [Cleaved into: Early placenta insulin-like peptide B chain; Early placenta insulin-like peptide A chain]	Membrane	0.705846
P42224	STAT1	Signal transducer and activator of transcription 1-alpha/beta (Transcription factor ISGF-3 components p91/p84)	Capside	0.644553
Q9BR39	JPH2	Junctophilin-2 (JP-2) (Junctophilin type 2)	NS2B	0.705649
P22749	GNLY	Granulysin (Lymphokine LAG-2) (Protein NKG5) (T-cell activation protein 519)	NS1	0.705493
Q9Y5K5	UCHL5	Ubiquitin carboxyl-terminal hydrolase isozyme L5 (UCH-L5) (EC 3.4.19.12) (Ubiquitin C-terminal hydrolase UCH37) (Ubiquitin thioesterase L5)	NS2A	0.705455
Q15843	NEDD8	NEDD8 (Neddylin) (Neural precursor cell expressed developmentally down-regulated protein 8) (NEDD-8) (Ubiquitin-like protein Nedd8)	NS4B	0.705413
A6NEW6	FAM90A16P	Putative protein FAM90A16P/FAM90A17P	NS2B	0.705351
P60709	ACTB	Actin, cytoplasmic 1 (Beta-actin) [Cleaved into: Actin, cytoplasmic 1, N-terminally processed]	NS1	0.705323
Q6UXN7	TOMM20L	TOMM20-like protein 1	NS4B	0.705186
P04206	0	Ig kappa chain V-III region GOL (Rheumatoid factor)	Envelope	0.705157
Q9Y235	APOBEC2	C->U-editing enzyme APOBEC-2 (EC 3.5.4.36) (mRNA(cytosine(6666)) deaminase 2)	Capside	0.705074
Q8N1T3	MYO1H	Unconventional myosin-Ih (Myosin-1H)	NS5	0.705065
P62745	RHOB	Rho-related GTP-binding protein RhoB (Rho cDNA clone 6) (h6)	NS2B	0.705001
Q9H329	EPB41L4B	Band 4.1-like protein 4B (FERM-containing protein CG1) (Protein EHM2)	NS5	0.704933
Q9UJY1	HSPB8	Heat shock protein beta-8 (HspB8) (Alpha-crystallin C chain) (E2-induced gene 1 protein) (Protein kinase H11) (Small stress protein-like protein HSP22)	Envelope	0.70493
Q9H0A3	TMEM191A	Transmembrane protein 191A	Membrane	0.704915
O43156	TTI1	TELO2-interacting protein 1 homolog (Protein SMG10)	NS2A	0.704913
A8MWA6	FAM90A22P	Putative protein FAM90A22P	NS2B	0.704887
P15884	TCF4	Transcription factor 4 (TCF-4) (Class B basic helix-loop-helix protein 19) (bHLHb19) (Immunoglobulin transcription factor 2) (ITF-2) (SL3-3 enhancer factor 2) (SEF-2)	NS2B	0.704822
Q9H246	C1orf21	Uncharacterized protein C1orf21 (Cell proliferation-inducing gene 13 protein)	NS4B	0.70479
Q5HYC2	KIAA2026	Uncharacterized protein KIAA2026	NS1	0.704769
Q00839	HNRNPU	Heterogeneous nuclear ribonucleoprotein U (hnRNP U) (Scaffold attachment factor A) (SAF-A) (p120) (pp120)	NS2B	0.704691
Q8IW36	ZNF695	Zinc finger protein 695 (Zinc finger protein SBZF3)	NS4B	0.704648
P05771	PRKCB	Protein kinase C beta type (PKC-B) (PKC-beta) (EC 2.7.11.13)	Capside	0.704626
P61769	B2M	Beta-2-microglobulin [Cleaved into: Beta-2-microglobulin form pI 5.3]	Envelope	0.704498
Q6ZRR9	DCDC5	Doublecortin domain-containing protein 5	NS3	0.704364
Q96EH8	NEURL3	E3 ubiquitin-protein ligase NEURL3 (EC 6.3.2.-) (Lung-inducible neuralized-related C3CH4 RING domain protein) (Neuralized-like protein 3)	NS5	0.704271
Q9UKX2	MYH2	Myosin-2 (Myosin heavy chain 2) (Myosin heavy chain 2a) (MyHC-2a) (Myosin heavy chain IIa) (MyHC-IIa) (Myosin heavy chain, skeletal muscle, adult 2)	NS1	0.704108
Q14344	GNA13	Guanine nucleotide-binding protein subunit alpha-13 (G alpha-13) (G-protein subunit alpha-13)	Capside	0.704067
P17342	NPR3	Atrial natriuretic peptide receptor 3 (Atrial natriuretic peptide clearance receptor) (Atrial natriuretic peptide receptor type C) (ANP-C) (ANPR-C) (NPR-C)	NS2A	0.70383
P25092	GUCY2C	Heat-stable enterotoxin receptor (STA receptor) (hSTAR) (EC 4.6.1.2) (Guanylyl cyclase C) (GC-C) (Intestinal guanylate cyclase)	NS4A	0.703819
Q8N6V4	C10orf53	UPF0728 protein C10orf53	NS2A	0.703786
A6NDY2	FAM90A10P	Putative protein FAM90A10P	NS2B	0.703702
P0C7W9	FAM90A14P	Putative protein FAM90A14P	NS2B	0.703674
Q7L1W4	LRRC8D	Volume-regulated anion channel subunit LRRC8D (Leucine-rich repeat-containing protein 5) (Leucine-rich repeat-containing protein 8D)	NS4A	0.703655
Q8IWY9	CDAN1	Codanin-1	NS1	0.703652
Q13956	PDE6H	Retinal cone rhodopsin-sensitive cGMP 3',5'-cyclic phosphodiesterase subunit gamma (GMP-PDE gamma) (EC 3.1.4.35)	NS5	0.70362
Q9Y4F9	FAM65B	Protein FAM65B	Capside	0.703584
Q9NRK6	ABCB10	ATP-binding cassette sub-family B member 10, mitochondrial (ATP-binding cassette transporter 10) (ABC transporter 10 protein) (Mitochondrial ATP-binding cassette 2) (M-ABC2)	NS2B	0.703467
O75343	GUCY1B2	Guanylate cyclase soluble subunit beta-2 (GCS-beta-2) (EC 4.6.1.2)	Capside	0.703287
Q9UPR5	SLC8A2	Sodium/calcium exchanger 2 (Na(+)/Ca(2+)-exchange protein 2) (Solute carrier family 8 member 2)	NS2B	0.703257
Q9UBL3	ASH2L	Set1/Ash2 histone methyltransferase complex subunit ASH2 (ASH2-like protein)	NS2B	0.703216
Q6IQ16	SPOPL	Speckle-type POZ protein-like (HIB homolog 2) (Roadkill homolog 2)	Envelope	0.703185
P48066	SLC6A11	Sodium- and chloride-dependent GABA transporter 3 (GAT-3) (Solute carrier family 6 member 11)	NS5	0.703164
Q96DW6	SLC25A38	Solute carrier family 25 member 38	Envelope	0.703095
Q8N3V7	SYNPO	Synaptopodin	NS2B	0.703047
Q9BYW1	SLC2A11	Solute carrier family 2, facilitated glucose transporter member 11 (Glucose transporter type 10) (GLUT-10) (Glucose transporter type 11) (GLUT-11)	NS5	0.702961
Q92800	EZH1	Histone-lysine N-methyltransferase EZH1 (EC 2.1.1.43) (ENX-2) (Enhancer of zeste homolog 1)	Capside	0.702844
Q9P0W8	SPATA7	Spermatogenesis-associated protein 7 (HSD-3.1) (Spermatogenesis-associated protein HSD3)	NS4B	0.702797
Q149N8	SHPRH	E3 ubiquitin-protein ligase SHPRH (EC 3.6.4.-) (EC 6.3.2.-) (SNF2, histone-linker, PHD and RING finger domain-containing helicase)	NS1	0.70275
Q9BSF0	C2orf88	Small membrane A-kinase anchor protein (Small membrane AKAP) (smAKAP)	NS1	0.702652
P06887	0	Ig lambda chain V-I region MEM	Envelope	0.702608
Q9NZ01	TECR	Very-long-chain enoyl-CoA reductase (EC 1.3.1.93) (Synaptic glycoprotein SC2) (Trans-2,3-enoyl-CoA reductase) (TER)	Capside	0.702598
Q9H0A3	TMEM191A	Transmembrane protein 191A	NS4A	0.702537
P62070	RRAS2	Ras-related protein R-Ras2 (Ras-like protein TC21) (Teratocarcinoma oncogene)	NS5	0.702536
O60232	SSSCA1	Sjoegren syndrome/scleroderma autoantigen 1 (Autoantigen p27)	NS4B	0.702527
Q5RHP9	ERICH3	Glutamate-rich protein 3	NS2B	0.702506
A6NGU7	LINC01546	Putative uncharacterized protein encoded by LINC01546	NS2B	0.702457
Q15836	VAMP3	Vesicle-associated membrane protein 3 (VAMP-3) (Cellubrevin) (CEB) (Synaptobrevin-3)	NS2B	0.702449
Q9Y244	POMP	Proteasome maturation protein (Proteassemblin) (Protein UMP1 homolog) (hUMP1) (Voltage-gated K channel beta subunit 4.1)	NS4B	0.702311
Q6PIV2	FOXR1	Forkhead box protein R1 (Forkhead box protein N5)	Membrane	0.702189
O75431	MTX2	Metaxin-2 (Mitochondrial outer membrane import complex protein 2)	NS5	0.702008
Q9NQX0	PRDM6	Putative histone-lysine N-methyltransferase PRDM6 (EC 2.1.1.43) (PR domain zinc finger protein 6) (PR domain-containing protein 6)	NS2A	0.701939
O75494	SRSF10	Serine/arginine-rich splicing factor 10 (40 kDa SR-repressor protein) (SRrp40) (FUS-interacting serine-arginine-rich protein 1) (Splicing factor SRp38) (Splicing factor, arginine/serine-rich 13A) (TLS-associated protein with Ser-Arg repeats) (TASR) (TLS-associated protein with SR repeats) (TLS-associated serine-arginine protein) (TLS-associated SR protein)	Capside	0.701899
P60981	DSTN	Destrin (Actin-depolymerizing factor) (ADF)	Envelope	0.701895
P60709	ACTB	Actin, cytoplasmic 1 (Beta-actin) [Cleaved into: Actin, cytoplasmic 1, N-terminally processed]	NS2B	0.701728
O95255	ABCC6	Multidrug resistance-associated protein 6 (ATP-binding cassette sub-family C member 6) (Anthracycline resistance-associated protein) (Multi-specific organic anion transporter E) (MOAT-E)	NS2B	0.701706
A1L4L8	PLAC8L1	PLAC8-like protein 1	NS4A	0.701625
Q8N661	TMEM86B	Lysoplasmalogenase (EC 3.3.2.2) (EC 3.3.2.5) (Transmembrane protein 86B)	NS1	0.70156
Q4VC05	BCL7A	B-cell CLL/lymphoma 7 protein family member A	NS4B	0.701511
Q5S007	LRRK2	Leucine-rich repeat serine/threonine-protein kinase 2 (EC 2.7.11.1) (Dardarin)	NS4A	0.701503
Q8NDZ0	BEND2	BEN domain-containing protein 2	NS5	0.701492
Q9HBF5	ST20	Suppressor of tumorigenicity 20 protein (Human cervical cancer suppressor gene 1 protein) (HCCS-1)	NS2B	0.701367
Q9Y6X8	ZHX2	Zinc fingers and homeoboxes protein 2 (Alpha-fetoprotein regulator 1) (AFP regulator 1) (Regulator of AFP) (Zinc finger and homeodomain protein 2)	NS2A	0.701273
Q9HB31	SEBOX	Homeobox protein SEBOX (Homeobox OG-9) (Skin-, embryo-, brain- and oocyte-specific homeobox)	NS4B	0.701225
A6NJQ4	FAM90A8P	Putative protein FAM90A8P	NS2B	0.701197
P42331	ARHGAP25	Rho GTPase-activating protein 25 (Rho-type GTPase-activating protein 25)	NS2B	0.701121
Q8NHZ7	MBD3L2	Methyl-CpG-binding domain protein 3-like 2 (MBD3-like protein 2)	NS4B	0.701087
P09132	SRP19	Signal recognition particle 19 kDa protein (SRP19)	Membrane	0.701058
P11245	NAT2	Arylamine N-acetyltransferase 2 (EC 2.3.1.5) (Arylamide acetylase 2) (N-acetyltransferase type 2) (NAT-2) (Polymorphic arylamine N-acetyltransferase) (PNAT)	NS5	0.700972
Q6ZMG9	CERS6	Ceramide synthase 6 (CerS6) (LAG1 longevity assurance homolog 6)	NS4B	0.70093
O43555	GNRH2	Progonadoliberin-2 (Progonadoliberin II) [Cleaved into: Gonadoliberin-2 (Gonadoliberin II) (Gonadotropin-releasing hormone II) (GnRH II) (Luliberin II) (Luteinizing hormone-releasing hormone II) (LH-RH II); GnRH-associated peptide 2 (GnRH-associated peptide II)]	NS4B	0.700882
P01613	0	Ig kappa chain V-I region Ni	NS4B	0.700871
Q13277	STX3	Syntaxin-3	NS2A	0.700629
Q92562	FIG4	Polyphosphoinositide phosphatase (EC 3.1.3.-) (Phosphatidylinositol 3,5-bisphosphate 5-phosphatase) (SAC domain-containing protein 3)	NS2B	0.700405
O94906	PRPF6	Pre-mRNA-processing factor 6 (Androgen receptor N-terminal domain-transactivating protein 1) (ANT-1) (PRP6 homolog) (U5 snRNP-associated 102 kDa protein) (U5-102 kDa protein)	NS1	0.700403
Q4G148	GXYLT1	Glucoside xylosyltransferase 1 (EC 2.4.2.n2) (Glycosyltransferase 8 domain-containing protein 3)	NS5	0.700388
Q6ZW31	SYDE1	Rho GTPase-activating protein SYDE1 (Synapse defective protein 1 homolog 1) (Protein syd-1 homolog 1)	NS2B	0.700384
P07311	ACYP1	Acylphosphatase-1 (EC 3.6.1.7) (Acylphosphatase, erythrocyte isozyme) (Acylphosphatase, organ-common type isozyme) (Acylphosphate phosphohydrolase 1)	Envelope	0.700352
O43246	SLC7A4	Cationic amino acid transporter 4 (CAT-4) (CAT4) (Solute carrier family 7 member 4)	NS4A	0.700277
P56278	MTCP1	Protein p13 MTCP-1 (p13MTCP1) (Mature T-cell proliferation-1 type B1) (MTCP-1 type B1)	NS2B	0.700058
P04432	0	Ig kappa chain V-I region Daudi	NS4B	0.699984
Q9P2K1	CC2D2A	Coiled-coil and C2 domain-containing protein 2A	NS4A	0.699909
P84243	H3F3A	Histone H3.3	NS1	0.699899
O60706	ABCC9	ATP-binding cassette sub-family C member 9 (Sulfonylurea receptor 2)	NS4B	0.699853
P30740	SERPINB1	Leukocyte elastase inhibitor (LEI) (Monocyte/neutrophil elastase inhibitor) (EI) (M/NEI) (Peptidase inhibitor 2) (PI-2) (Serpin B1)	NS2A	0.699845
P0C838	ERICH1-AS1	Putative uncharacterized protein encoded by ERICH1-AS1 (ERICH1 antisense RNA 1) (ERICH1 antisense gene protein 1) (Putative DAP-2 like protein)	Envelope	0.6998
P80748	0	Ig lambda chain V-III region LOI	NS4A	0.69978
P59090	TSPEAR-AS2	Putative uncharacterized protein TSPEAR-AS2 (TSPEAR antisense RNA 2) (TSPEAR antisense gene protein 2)	Envelope	0.69961
Q9Y2F5	ICE1	Little elongation complex subunit 1 (Interactor of little elongator complex ELL subunit 1)	NS5	0.699586
P43088	PTGFR	Prostaglandin F2-alpha receptor (PGF receptor) (PGF2-alpha receptor) (Prostanoid FP receptor)	NS4B	0.699558
P22749	GNLY	Granulysin (Lymphokine LAG-2) (Protein NKG5) (T-cell activation protein 519)	NS5	0.699401
Q14671	PUM1	Pumilio homolog 1 (HsPUM) (Pumilio-1)	NS2A	0.699294
Q86UU0	BCL9L	B-cell CLL/lymphoma 9-like protein (B-cell lymphoma 9-like protein) (BCL9-like protein) (Protein BCL9-2)	NS1	0.699241
Q96G03	PGM2	Phosphoglucomutase-2 (PGM 2) (EC 5.4.2.2) (Glucose phosphomutase 2) (Phosphodeoxyribomutase) (Phosphopentomutase) (EC 5.4.2.7)	NS1	0.698933
Q15024	EXOSC7	Exosome complex component RRP42 (Exosome component 7) (Ribosomal RNA-processing protein 42) (p8)	NS2A	0.698825
Q96PE5	OPALIN	Opalin (Oligodendrocytic myelin paranodal and inner loop protein) (Transmembrane protein 10)	NS4B	0.698814
O95190	OAZ2	Ornithine decarboxylase antizyme 2 (AZ2) (ODC-Az 2)	NS4B	0.698806
Q71F56	MED13L	Mediator of RNA polymerase II transcription subunit 13-like (Mediator complex subunit 13-like) (Thyroid hormone receptor-associated protein 2) (Thyroid hormone receptor-associated protein complex 240 kDa component-like)	NS4B	0.698689
Q15486	GUSBP1	Putative inactive beta-glucuronidase-like protein SMA3	NS4A	0.698679
Q2TAC6	KIF19	Kinesin-like protein KIF19	NS5	0.69857
Q9BPX5	ARPC5L	Actin-related protein 2/3 complex subunit 5-like protein (Arp2/3 complex 16 kDa subunit 2) (ARC16-2)	Membrane	0.698433
P63261	ACTG1	Actin, cytoplasmic 2 (Gamma-actin) [Cleaved into: Actin, cytoplasmic 2, N-terminally processed]	NS2B	0.69832
Q9NQZ8	ZNF71	Endothelial zinc finger protein induced by tumor necrosis factor alpha (Zinc finger protein 71)	NS5	0.698155
P01222	TSHB	Thyrotropin subunit beta (Thyroid-stimulating hormone subunit beta) (TSH-B) (TSH-beta) (Thyrotropin beta chain) (Thyrotropin alfa)	NS4A	0.698132
P63261	ACTG1	Actin, cytoplasmic 2 (Gamma-actin) [Cleaved into: Actin, cytoplasmic 2, N-terminally processed]	NS1	0.698122
Q8WXH0	SYNE2	Nesprin-2 (Nuclear envelope spectrin repeat protein 2) (Nucleus and actin connecting element protein) (Protein NUANCE) (Synaptic nuclear envelope protein 2) (Syne-2)	NS2B	0.698068
A6NE21	FAM90A18P	Putative protein FAM90A18P/FAM90A19P	NS2B	0.697962
P01135	TGFA	Protransforming growth factor alpha [Cleaved into: Transforming growth factor alpha (TGF-alpha) (EGF-like TGF) (ETGF) (TGF type 1)]	NS4B	0.697858
Q9BQ89	FAM110A	Protein FAM110A	Capside	0.697542
Q4VC31	CCDC58	Coiled-coil domain-containing protein 58	NS4B	0.697515
A6NDY2	FAM90A10P	Putative protein FAM90A10P	NS2A	0.697483
Q07343	PDE4B	cAMP-specific 3',5'-cyclic phosphodiesterase 4B (EC 3.1.4.53) (DPDE4) (PDE32)	NS2B	0.697453
Q502W6	VWA3B	von Willebrand factor A domain-containing protein 3B	NS2B	0.697338
Q9UBX8	B4GALT6	Beta-1,4-galactosyltransferase 6 (Beta-1,4-GalTase 6) (Beta4Gal-T6) (b4Gal-T6) (UDP-Gal:beta-GlcNAc beta-1,4-galactosyltransferase 6) (UDP-galactose:beta-N-acetylglucosamine beta-1,4-galactosyltransferase 6) [Includes: Glucosylceramide beta-1,4-galactosyltransferase (EC 2.4.1.274) (Lactosylceramide synthase) (LacCer synthase) (UDP-Gal:glucosylceramide beta-1,4-galactosyltransferase)]	NS2A	0.697009
Q9Y6X8	ZHX2	Zinc fingers and homeoboxes protein 2 (Alpha-fetoprotein regulator 1) (AFP regulator 1) (Regulator of AFP) (Zinc finger and homeodomain protein 2)	NS5	0.696999
Q7Z2Y5	NRK	Nik-related protein kinase (EC 2.7.11.1)	NS2A	0.696984
P07902	GALT	Galactose-1-phosphate uridylyltransferase (Gal-1-P uridylyltransferase) (EC 2.7.7.12) (UDP-glucose--hexose-1-phosphate uridylyltransferase)	NS2A	0.696942
Q6ZYL4	GTF2H5	General transcription factor IIH subunit 5 (General transcription factor IIH polypeptide 5) (TFB5 ortholog) (TFIIH basal transcription factor complex TTD-A subunit)	NS2B	0.696924
P01700	0	Ig lambda chain V-I region HA	Envelope	0.696897
P29536	LMOD1	Leiomodin-1 (64 kDa autoantigen 1D) (64 kDa autoantigen 1D3) (64 kDa autoantigen D1) (Leiomodin, muscle form) (Smooth muscle leiomodin) (SM-Lmod) (Thyroid-associated ophthalmopathy autoantigen)	NS2B	0.696766
O14561	NDUFAB1	Acyl carrier protein, mitochondrial (ACP) (CI-SDAP) (NADH-ubiquinone oxidoreductase 9.6 kDa subunit)	NS4B	0.696754
P19875	CXCL2	C-X-C motif chemokine 2 (Growth-regulated protein beta) (Gro-beta) (Macrophage inflammatory protein 2-alpha) (MIP2-alpha) [Cleaved into: GRO-beta(5-73) (GRO-beta-T) (Hematopoietic synergistic factor) (HSF) (SB-251353)]	NS2B	0.696431
O00743	PPP6C	Serine/threonine-protein phosphatase 6 catalytic subunit (PP6C) (EC 3.1.3.16) [Cleaved into: Serine/threonine-protein phosphatase 6 catalytic subunit, N-terminally processed]	Capside	0.696201
O14618	CCS	Copper chaperone for superoxide dismutase (Superoxide dismutase copper chaperone)	NS2A	0.696089
O95551	TDP2	Tyrosyl-DNA phosphodiesterase 2 (Tyr-DNA phosphodiesterase 2) (hTDP2) (EC 3.1.4.-) (5'-tyrosyl-DNA phosphodiesterase) (5'-Tyr-DNA phosphodiesterase) (ETS1-associated protein 2) (ETS1-associated protein II) (EAPII) (TRAF and TNF receptor-associated protein) (Tyrosyl-RNA phosphodiesterase) (VPg unlinkase)	NS2A	0.695994
O43557	TNFSF14	Tumor necrosis factor ligand superfamily member 14 (Herpes virus entry mediator ligand) (HVEM-L) (Herpesvirus entry mediator ligand) (CD antigen CD258) [Cleaved into: Tumor necrosis factor ligand superfamily member 14, membrane form; Tumor necrosis factor ligand superfamily member 14, soluble form]	NS4B	0.695756
Q9HD43	PTPRH	Receptor-type tyrosine-protein phosphatase H (R-PTP-H) (EC 3.1.3.48) (Stomach cancer-associated protein tyrosine phosphatase 1) (SAP-1) (Transmembrane-type protein-tyrosine phosphatase type H)	NS2B	0.69567
Q9NRG0	CHRAC1	Chromatin accessibility complex protein 1 (CHRAC-1) (Chromatin accessibility complex 15 kDa protein) (CHRAC-15) (HuCHRAC15) (DNA polymerase epsilon subunit p15)	Membrane	0.695666
P01622	0	Ig kappa chain V-III region Ti	NS4B	0.69565
Q5T013	HYI	Putative hydroxypyruvate isomerase (EC 5.3.1.22) (Endothelial cell apoptosis protein E-CE1)	NS2A	0.695636
O14746	TERT	Telomerase reverse transcriptase (EC 2.7.7.49) (HEST2) (Telomerase catalytic subunit) (Telomerase-associated protein 2) (TP2)	NS4B	0.695602
P57730	CARD18	Caspase recruitment domain-containing protein 18 (Caspase-1 inhibitor Iceberg)	NS2B	0.695554
O60861	GAS7	Growth arrest-specific protein 7 (GAS-7)	Envelope	0.695551
A6NF36	CCDC182	Coiled-coil domain-containing protein 182	Membrane	0.695536
Q8IZQ5	SELH	Selenoprotein H (SelH)	Envelope	0.69549
Q6IAN0	DHRS7B	Dehydrogenase/reductase SDR family member 7B (EC 1.1.-.-) (Short-chain dehydrogenase/reductase family 32C member 1)	Capside	0.695447
Q9P0U3	SENP1	Sentrin-specific protease 1 (EC 3.4.22.68) (Sentrin/SUMO-specific protease SENP1)	NS1	0.695443
Q8NFD4	0	Uncharacterized protein FLJ76381	Capside	0.695309
P05771	PRKCB	Protein kinase C beta type (PKC-B) (PKC-beta) (EC 2.7.11.13)	NS4A	0.695306
Q9UKA1	FBXL5	F-box/LRR-repeat protein 5 (F-box and leucine-rich repeat protein 5) (F-box protein FBL4/FBL5) (p45SKP2-like protein)	NS2B	0.695263
Q9NVR0	KLHL11	Kelch-like protein 11	NS4B	0.695177
P24158	PRTN3	Myeloblastin (EC 3.4.21.76) (AGP7) (C-ANCA antigen) (Leukocyte proteinase 3) (PR-3) (PR3) (Neutrophil proteinase 4) (NP-4) (P29) (Wegener autoantigen)	NS1	0.695002
P82094	TMF1	TATA element modulatory factor (TMF) (Androgen receptor coactivator 160 kDa protein) (Androgen receptor-associated protein of 160 kDa)	NS2B	0.694985
Q9ULC6	PADI1	Protein-arginine deiminase type-1 (EC 3.5.3.15) (Peptidylarginine deiminase I) (Protein-arginine deiminase type I)	NS2A	0.694926
Q6UXT8	FAM150A	Protein FAM150A	NS4B	0.694906
P43155	CRAT	Carnitine O-acetyltransferase (Carnitine acetylase) (EC 2.3.1.7) (Carnitine acetyltransferase) (CAT) (CrAT)	NS4B	0.694894
Q9BZF2	OSBPL7	Oxysterol-binding protein-related protein 7 (ORP-7) (OSBP-related protein 7)	NS2B	0.694877
Q9BYX7	POTEKP	Putative beta-actin-like protein 3 (Kappa-actin) (POTE ankyrin domain family member K)	Membrane	0.694862
Q6ZRR9	DCDC5	Doublecortin domain-containing protein 5	NS4A	0.694859
Q5T6X5	GPRC6A	G-protein coupled receptor family C group 6 member A (hGPRC6A) (G-protein coupled receptor GPCR33) (hGPCR33)	NS2A	0.694656
Q9UKY3	CES1P1	Putative inactive carboxylesterase 4 (Inactive carboxylesterase 1 pseudogene 1) (Placental carboxylesterase 3) (PCE-3)	NS1	0.694649
Q4LDG9	DNAL1	Dynein light chain 1, axonemal	NS5	0.694644
A6NKC0	FAM90A7P	Putative protein FAM90A7P	NS2A	0.694431
Q6P5X7	TMEM71	Transmembrane protein 71	NS2A	0.694401
O75469	NR1I2	Nuclear receptor subfamily 1 group I member 2 (Orphan nuclear receptor PAR1) (Orphan nuclear receptor PXR) (Pregnane X receptor) (Steroid and xenobiotic receptor) (SXR)	NS5	0.694388
Q9UII4	HERC5	E3 ISG15--protein ligase HERC5 (EC 6.3.2.-) (Cyclin-E-binding protein 1) (HECT domain and RCC1-like domain-containing protein 5)	NS2B	0.69438
Q96D09	GPRASP2	G-protein coupled receptor-associated sorting protein 2 (GASP-2)	NS2B	0.694343
Q9NVR2	INTS10	Integrator complex subunit 10 (Int10)	NS2B	0.6942
Q96JJ6	JPH4	Junctophilin-4 (JP-4) (Junctophilin-like 1 protein)	NS2B	0.694153
P33764	S100A3	Protein S100-A3 (Protein S-100E) (S100 calcium-binding protein A3)	Envelope	0.6941
Q96RV3	PCNX	Pecanex-like protein 1 (Pecanex homolog)	NS2A	0.694069
P48029	SLC6A8	Sodium- and chloride-dependent creatine transporter 1 (CT1) (Creatine transporter 1) (Solute carrier family 6 member 8)	NS2A	0.694065
Q6UWQ5	LYZL1	Lysozyme-like protein 1 (EC 3.2.1.17)	NS4A	0.69398
Q9UNL4	ING4	Inhibitor of growth protein 4 (p29ING4)	NS5	0.693956
O00175	CCL24	C-C motif chemokine 24 (CK-beta-6) (Eosinophil chemotactic protein 2) (Eotaxin-2) (Myeloid progenitor inhibitory factor 2) (MPIF-2) (Small-inducible cytokine A24)	Envelope	0.693895
Q96DM3	C18orf8	Uncharacterized protein C18orf8 (Colon cancer-associated protein Mic1) (Mic-1)	NS4B	0.69384
Q13018	PLA2R1	Secretory phospholipase A2 receptor (PLA2-R) (PLA2R) (180 kDa secretory phospholipase A2 receptor) (C-type lectin domain family 13 member C) (M-type receptor) [Cleaved into: Soluble secretory phospholipase A2 receptor (Soluble PLA2-R) (Soluble PLA2R)]	NS1	0.693827
Q9NXR1	NDE1	Nuclear distribution protein nudE homolog 1 (NudE)	NS5	0.693806
Q9H6S0	YTHDC2	Probable ATP-dependent RNA helicase YTHDC2 (EC 3.6.4.13) (YTH domain-containing protein 2)	Capside	0.693787
Q9NZT1	CALML5	Calmodulin-like protein 5 (Calmodulin-like skin protein)	NS4A	0.693638
Q9NRX2	MRPL17	39S ribosomal protein L17, mitochondrial (L17mt) (MRP-L17) (LYST-interacting protein 2)	NS4B	0.693632
P50914	RPL14	60S ribosomal protein L14 (CAG-ISL 7)	NS3	0.693623
Q8IZH2	XRN1	5'-3' exoribonuclease 1 (EC 3.1.13.-) (Strand-exchange protein 1 homolog)	NS2A	0.693619
P84243	H3F3A	Histone H3.3	Membrane	0.693529
Q13201	MMRN1	Multimerin-1 (EMILIN-4) (Elastin microfibril interface located protein 4) (Elastin microfibril interfacer 4) (Endothelial cell multimerin) [Cleaved into: Platelet glycoprotein Ia*; 155 kDa platelet multimerin (p-155) (p155)]	NS5	0.693515
O95835	LATS1	Serine/threonine-protein kinase LATS1 (EC 2.7.11.1) (Large tumor suppressor homolog 1) (WARTS protein kinase) (h-warts)	Capside	0.69344
Q9H2X8	IFI27L2	Interferon alpha-inducible protein 27-like protein 2 (Interferon-stimulated gene 12b protein) (ISG12(b)) (Protein TLH29) (pIFI27-like protein)	NS4B	0.693263
O60303	KIAA0556	Uncharacterized protein KIAA0556	NS4B	0.693177
Q9NZ72	STMN3	Stathmin-3 (SCG10-like protein)	NS1	0.693165
P11387	TOP1	DNA topoisomerase 1 (EC 5.99.1.2) (DNA topoisomerase I)	NS5	0.693163
Q8IZU9	KIRREL3	Kin of IRRE-like protein 3 (Kin of irregular chiasm-like protein 3) (Nephrin-like protein 2) [Cleaved into: Processed kin of IRRE-like protein 3]	NS4B	0.693085
H0Y354	FAM72C	Protein FAM72C	NS4B	0.693056
Q6L9T8	FAM72D	Protein FAM72D (Gastric cancer up-regulated protein 2)	NS4B	0.693056
Q86VH2	KIF27	Kinesin-like protein KIF27	NS2B	0.69304
Q0VD83	APOBR	Apolipoprotein B receptor (Apolipoprotein B-100 receptor) (Apolipoprotein B-48 receptor) (Apolipoprotein B48 receptor) (apoB-48R)	NS2B	0.693013
Q5JRC9	FAM47A	Protein FAM47A	NS2B	0.692978
P51153	RAB13	Ras-related protein Rab-13 (Cell growth-inhibiting gene 4 protein)	NS4B	0.692944
O15235	MRPS12	28S ribosomal protein S12, mitochondrial (MRP-S12) (S12mt) (MT-RPS12)	NS5	0.692854
Q92748	THRSP	Thyroid hormone-inducible hepatic protein (Spot 14 protein) (S14) (SPOT14)	NS4B	0.692822
P63010	AP2B1	AP-2 complex subunit beta (AP105B) (Adaptor protein complex AP-2 subunit beta) (Adaptor-related protein complex 2 subunit beta) (Beta-2-adaptin) (Beta-adaptin) (Clathrin assembly protein complex 2 beta large chain) (Plasma membrane adaptor HA2/AP2 adaptin beta subunit)	Capside	0.692721
Q9Y235	APOBEC2	C->U-editing enzyme APOBEC-2 (EC 3.5.4.36) (mRNA(cytosine(6666)) deaminase 2)	NS5	0.692688
Q6NUM6	TYW1B	S-adenosyl-L-methionine-dependent tRNA 4-demethylwyosine synthase (EC 4.1.3.44) (Radical S-adenosyl methionine and flavodoxin domain-containing protein 2) (tRNA wybutosine-synthesizing protein 1 homolog B)	NS2A	0.692571
Q71RC2	LARP4	La-related protein 4 (La ribonucleoprotein domain family member 4)	NS4B	0.692522
Q15075	EEA1	Early endosome antigen 1 (Endosome-associated protein p162) (Zinc finger FYVE domain-containing protein 2)	NS2A	0.692466
Q86UP2	KTN1	Kinectin (CG-1 antigen) (Kinesin receptor)	NS2B	0.692427
Q9BU79	TMEM243	Transmembrane protein 243	NS2B	0.692388
P0C838	ERICH1-AS1	Putative uncharacterized protein encoded by ERICH1-AS1 (ERICH1 antisense RNA 1) (ERICH1 antisense gene protein 1) (Putative DAP-2 like protein)	NS4B	0.692315
Q6IMI6	SULT1C3	Sulfotransferase 1C3 (ST1C3) (EC 2.8.2.2)	NS2B	0.692252
Q9BVX2	TMEM106C	Transmembrane protein 106C (Endoplasmic reticulum membrane protein overexpressed in cancer)	NS2A	0.692197
Q15843	NEDD8	NEDD8 (Neddylin) (Neural precursor cell expressed developmentally down-regulated protein 8) (NEDD-8) (Ubiquitin-like protein Nedd8)	Envelope	0.692124
O60500	NPHS1	Nephrin (Renal glomerulus-specific cell adhesion receptor)	NS2A	0.692108
Q9P0U3	SENP1	Sentrin-specific protease 1 (EC 3.4.22.68) (Sentrin/SUMO-specific protease SENP1)	Envelope	0.691928
Q9H361	PABPC3	Polyadenylate-binding protein 3 (PABP-3) (Poly(A)-binding protein 3) (Testis-specific poly(A)-binding protein)	NS4A	0.691799
Q9HC10	OTOF	Otoferlin (Fer-1-like protein 2)	NS2B	0.691694
Q9BU02	THTPA	Thiamine-triphosphatase (ThTPase) (EC 3.6.1.28)	NS5	0.691658
P56279	TCL1A	T-cell leukemia/lymphoma protein 1A (Oncogene TCL-1) (Oncogene TCL1) (Protein p14 TCL1)	NS4B	0.691407
O75604	USP2	Ubiquitin carboxyl-terminal hydrolase 2 (EC 3.4.19.12) (41 kDa ubiquitin-specific protease) (Deubiquitinating enzyme 2) (Ubiquitin thioesterase 2) (Ubiquitin-specific-processing protease 2)	NS2B	0.691324
Q92889	ERCC4	DNA repair endonuclease XPF (EC 3.1.-.-) (DNA excision repair protein ERCC-4) (DNA repair protein complementing XP-F cells) (Xeroderma pigmentosum group F-complementing protein)	NS4A	0.691323
Q8TAT6	NPLOC4	Nuclear protein localization protein 4 homolog (Protein NPL4)	NS5	0.691295
Q86UP6	CUZD1	CUB and zona pellucida-like domain-containing protein 1 (CUB and ZP domain-containing protein 1) (Transmembrane protein UO-44)	NS5	0.691283
P62987	UBA52	Ubiquitin-60S ribosomal protein L40 (CEP52) (Ubiquitin A-52 residue ribosomal protein fusion product 1) [Cleaved into: Ubiquitin; 60S ribosomal protein L40]	NS5	0.691245
Q14692	BMS1	Ribosome biogenesis protein BMS1 homolog (Ribosome assembly protein BMS1 homolog)	NS2A	0.691129
Q5TA82	LCE2D	Late cornified envelope protein 2D (Late envelope protein 12) (Small proline-rich-like epidermal differentiation complex protein 1A)	NS2B	0.691076
Q01973	ROR1	Inactive tyrosine-protein kinase transmembrane receptor ROR1 (Neurotrophic tyrosine kinase, receptor-related 1)	NS4A	0.690954
Q8IY45	AMN1	Protein AMN1 homolog	NS2A	0.690927
Q96B02	UBE2W	Ubiquitin-conjugating enzyme E2 W (EC 2.3.2.23) (E2 ubiquitin-conjugating enzyme W) (N-terminal E2 ubiquitin-conjugating enzyme) (EC 2.3.2.25) (N-terminus-conjugating E2) (Ubiquitin carrier protein W) (Ubiquitin-conjugating enzyme 16) (UBC-16) (Ubiquitin-protein ligase W)	NS4B	0.690807
Q9P2D0	IBTK	Inhibitor of Bruton tyrosine kinase (IBtk)	NS5	0.690704
Q16674	MIA	Melanoma-derived growth regulatory protein (Melanoma inhibitory activity protein)	NS4A	0.690572
P0C7V4	FAM90A15P	Putative protein FAM90A15P	NS2A	0.690518
P0C7W8	FAM90A13P	Putative protein FAM90A13P	NS2A	0.690518
Q86VW2	ARHGEF25	Rho guanine nucleotide exchange factor 25 (Guanine nucleotide exchange factor GEFT) (Rac/Cdc42/Rho exchange factor GEFT) (RhoA/Rac/Cdc42 guanine nucleotide exchange factor GEFT) (p63RhoGEF)	NS2B	0.690494
P05386	RPLP1	60S acidic ribosomal protein P1	Capside	0.69044
Q9H7P9	PLEKHG2	Pleckstrin homology domain-containing family G member 2 (PH domain-containing family G member 2)	NS1	0.690214
P50914	RPL14	60S ribosomal protein L14 (CAG-ISL 7)	NS1	0.690196
Q99731	CCL19	C-C motif chemokine 19 (Beta-chemokine exodus-3) (CK beta-11) (Epstein-Barr virus-induced molecule 1 ligand chemokine) (EBI1 ligand chemokine) (ELC) (Macrophage inflammatory protein 3 beta) (MIP-3-beta) (Small-inducible cytokine A19)	NS2B	0.689955
Q8IVP5	FUNDC1	FUN14 domain-containing protein 1	NS4B	0.689931
Q9NR80	ARHGEF4	Rho guanine nucleotide exchange factor 4 (APC-stimulated guanine nucleotide exchange factor 1) (Asef) (Asef1)	NS2A	0.689894
Q96DM3	C18orf8	Uncharacterized protein C18orf8 (Colon cancer-associated protein Mic1) (Mic-1)	NS2B	0.689875
Q9HAB3	SLC52A2	Solute carrier family 52, riboflavin transporter, member 2 (Porcine endogenous retrovirus A receptor 1) (PERV-A receptor 1) (Protein GPR172A) (Riboflavin transporter 3) (hRFT3)	NS2B	0.68984
P11245	NAT2	Arylamine N-acetyltransferase 2 (EC 2.3.1.5) (Arylamide acetylase 2) (N-acetyltransferase type 2) (NAT-2) (Polymorphic arylamine N-acetyltransferase) (PNAT)	NS4A	0.689629
Q9BYX7	POTEKP	Putative beta-actin-like protein 3 (Kappa-actin) (POTE ankyrin domain family member K)	NS1	0.689626
Q96B45	C10orf32	UPF0693 protein C10orf32	NS2A	0.68958
P42336	PIK3CA	Phosphatidylinositol 4,5-bisphosphate 3-kinase catalytic subunit alpha isoform (PI3-kinase subunit alpha) (PI3K-alpha) (PI3Kalpha) (PtdIns-3-kinase subunit alpha) (EC 2.7.1.153) (Phosphatidylinositol 4,5-bisphosphate 3-kinase 110 kDa catalytic subunit alpha) (PtdIns-3-kinase subunit p110-alpha) (p110alpha) (Phosphoinositide-3-kinase catalytic alpha polypeptide) (Serine/threonine protein kinase PI…	NS2B	0.689548
Q13283	G3BP1	Ras GTPase-activating protein-binding protein 1 (G3BP-1) (EC 3.6.4.12) (EC 3.6.4.13) (ATP-dependent DNA helicase VIII) (hDH VIII) (GAP SH3 domain-binding protein 1)	NS5	0.689534
Q09666	AHNAK	Neuroblast differentiation-associated protein AHNAK (Desmoyokin)	NS2A	0.689506
P42702	LIFR	Leukemia inhibitory factor receptor (LIF receptor) (LIF-R) (CD antigen CD118)	NS2A	0.689499
O75051	PLXNA2	Plexin-A2 (Semaphorin receptor OCT)	NS2B	0.68946
O43719	HTATSF1	HIV Tat-specific factor 1 (Tat-SF1)	NS2B	0.689381
P19876	CXCL3	C-X-C motif chemokine 3 (GRO-gamma(1-73)) (Growth-regulated protein gamma) (GRO-gamma) (Macrophage inflammatory protein 2-beta) (MIP2-beta) [Cleaved into: GRO-gamma(5-73)]	NS2B	0.689378
Q6NUQ1	RINT1	RAD50-interacting protein 1 (RAD50 interactor 1) (HsRINT-1) (RINT-1)	Capside	0.689355
Q6WQI6	HEPN1	Putative cancer susceptibility gene HEPN1 protein	Envelope	0.689336
Q9H6D7	HAUS4	HAUS augmin-like complex subunit 4	NS2A	0.689328
Q9BRK5	SDF4	45 kDa calcium-binding protein (Cab45) (Stromal cell-derived factor 4) (SDF-4)	NS2A	0.689254
A6NMZ2	SNTN	Sentan (Protein S100-A1-like) (S100 calcium-binding protein A1-like)	NS4B	0.689161
P04206	0	Ig kappa chain V-III region GOL (Rheumatoid factor)	NS4B	0.689148
A1L4L8	PLAC8L1	PLAC8-like protein 1	Envelope	0.689129
O75820	ZNF189	Zinc finger protein 189	NS2B	0.689074
Q7Z3G6	PRICKLE2	Prickle-like protein 2	NS2A	0.689063
P05386	RPLP1	60S acidic ribosomal protein P1	NS4A	0.688939
P42166	TMPO	Lamina-associated polypeptide 2, isoform alpha (Thymopoietin isoform alpha) (TP alpha) (Thymopoietin-related peptide isoform alpha) (TPRP isoform alpha) [Cleaved into: Thymopoietin (TP) (Splenin); Thymopentin (TP5)]	Capside	0.688721
Q13670	PMS2P11	Putative postmeiotic segregation increased 2-like protein 11 (PMS2-related protein 6) (Putative postmeiotic segregation increased 2 pseudogene 11)	Capside	0.688691
O94906	PRPF6	Pre-mRNA-processing factor 6 (Androgen receptor N-terminal domain-transactivating protein 1) (ANT-1) (PRP6 homolog) (U5 snRNP-associated 102 kDa protein) (U5-102 kDa protein)	NS4B	0.688691
Q13488	TCIRG1	V-type proton ATPase 116 kDa subunit a isoform 3 (V-ATPase 116 kDa isoform a3) (Osteoclastic proton pump 116 kDa subunit) (OC-116 kDa) (OC116) (T-cell immune regulator 1) (T-cell immune response cDNA7 protein) (TIRC7) (Vacuolar proton translocating ATPase 116 kDa subunit a isoform 3)	NS2B	0.688527
Q17R55	FAM187B	Protein FAM187B (Transmembrane protein 162)	NS2A	0.688431
Q99570	PIK3R4	Phosphoinositide 3-kinase regulatory subunit 4 (PI3-kinase regulatory subunit 4) (EC 2.7.11.1) (PI3-kinase p150 subunit) (Phosphoinositide 3-kinase adaptor protein)	NS4A	0.688353
Q9UI46	DNAI1	Dynein intermediate chain 1, axonemal (Axonemal dynein intermediate chain 1)	NS2A	0.688345
Q99685	MGLL	Monoglyceride lipase (MGL) (EC 3.1.1.23) (HU-K5) (Lysophospholipase homolog) (Lysophospholipase-like) (Monoacylglycerol lipase) (MAGL)	NS2A	0.688202
Q4LDG9	DNAL1	Dynein light chain 1, axonemal	Membrane	0.688195
O60706	ABCC9	ATP-binding cassette sub-family C member 9 (Sulfonylurea receptor 2)	Envelope	0.688193
P48061	CXCL12	Stromal cell-derived factor 1 (SDF-1) (hSDF-1) (C-X-C motif chemokine 12) (Intercrine reduced in hepatomas) (IRH) (hIRH) (Pre-B cell growth-stimulating factor) (PBSF) [Cleaved into: SDF-1-beta(3-72); SDF-1-alpha(3-67)]	NS4B	0.688188
Q8N8F7	LSMEM1	Leucine-rich single-pass membrane protein 1	NS4B	0.688123
Q9NPH9	IL26	Interleukin-26 (IL-26) (Protein AK155)	NS5	0.688079
Q8N6N6	NATD1	Protein NATD1 (N-acetyltransferase domain-containing protein 1)	NS4B	0.688017
Q9Y275	TNFSF13B	Tumor necrosis factor ligand superfamily member 13B (B lymphocyte stimulator) (BLyS) (B-cell-activating factor) (BAFF) (Dendritic cell-derived TNF-like molecule) (TNF- and APOL-related leukocyte expressed ligand 1) (TALL-1) (CD antigen CD257) [Cleaved into: Tumor necrosis factor ligand superfamily member 13b, membrane form; Tumor necrosis factor ligand superfamily member 13b, soluble form]	Capside	0.68794
Q9UJF2	RASAL2	Ras GTPase-activating protein nGAP (RAS protein activator-like 2)	NS2A	0.687929
Q9NSE2	CISH	Cytokine-inducible SH2-containing protein (CIS) (CIS-1) (Protein G18) (Suppressor of cytokine signaling) (SOCS)	NS2A	0.687889
P0CG48	UBC	Polyubiquitin-C [Cleaved into: Ubiquitin]	Capside	0.687862
Q01151	CD83	CD83 antigen (hCD83) (B-cell activation protein) (Cell surface protein HB15) (CD antigen CD83)	NS5	0.687854
Q9BUI4	POLR3C	DNA-directed RNA polymerase III subunit RPC3 (RNA polymerase III subunit C3) (DNA-directed RNA polymerase III subunit C) (RNA polymerase III 62 kDa subunit) (RPC62)	NS2B	0.687833
Q15486	GUSBP1	Putative inactive beta-glucuronidase-like protein SMA3	NS4B	0.687772
A6NJ08	MBD3L5	Putative methyl-CpG-binding domain protein 3-like 5 (MBD3-like protein 5)	NS4B	0.687758
Q6WQI6	HEPN1	Putative cancer susceptibility gene HEPN1 protein	NS2B	0.687732
Q8NF67	ANKRD20A12P	Putative ankyrin repeat domain-containing protein 20A12 pseudogene	NS5	0.687722
Q7Z5K2	WAPL	Wings apart-like protein homolog (Friend of EBNA2 protein) (WAPL cohesin release factor)	NS2A	0.687707
Q5GH77	XKR3	XK-related protein 3 (X Kell blood group-related 3) (XTES)	NS5	0.68757
A8MXZ1	FAM90A23P	Putative protein FAM90A23P	NS5	0.687466
Q5RHP9	ERICH3	Glutamate-rich protein 3	NS2A	0.687423
Q6ZMG9	CERS6	Ceramide synthase 6 (CerS6) (LAG1 longevity assurance homolog 6)	Capside	0.687386
P02788	LTF	Lactotransferrin (Lactoferrin) (EC 3.4.21.-) (Growth-inhibiting protein 12) (Talalactoferrin) [Cleaved into: Lactoferricin-H (Lfcin-H); Kaliocin-1; Lactoferroxin-A; Lactoferroxin-B; Lactoferroxin-C]	NS2B	0.687382
Q6VVB1	NHLRC1	E3 ubiquitin-protein ligase NHLRC1 (EC 6.3.2.-) (Malin) (NHL repeat-containing protein 1)	NS2A	0.687357
Q8TC27	ADAM32	Disintegrin and metalloproteinase domain-containing protein 32 (ADAM 32)	NS2B	0.687328
A6NIJ5	FAM90A20P	Putative protein FAM90A20P	NS2B	0.68732
Q8WUR7	C15orf40	UPF0235 protein C15orf40	NS4B	0.687318
Q7Z2D5	PLPPR4	Phospholipid phosphatase-related protein type 4 (EC 3.1.3.4) (Brain-specific phosphatidic acid phosphatase-like protein 1) (Lipid phosphate phosphatase-related protein type 4) (Plasticity-related gene 1 protein) (PRG-1)	NS2B	0.687311
P27482	CALML3	Calmodulin-like protein 3 (CaM-like protein) (CLP) (Calmodulin-related protein NB-1)	NS1	0.68728
Q71RC2	LARP4	La-related protein 4 (La ribonucleoprotein domain family member 4)	NS5	0.687249
P27482	CALML3	Calmodulin-like protein 3 (CaM-like protein) (CLP) (Calmodulin-related protein NB-1)	NS4B	0.687236
Q5SQ13	PRR31	Proline-rich protein 31	NS1	0.687221
Q15198	PDGFRL	Platelet-derived growth factor receptor-like protein (PDGFR-like protein) (PDGF receptor beta-like tumor suppressor)	Capside	0.687214
Q9UGC7	MTRF1L	Peptide chain release factor 1-like, mitochondrial (Mitochondrial translational release factor 1-like) (mtRF1a)	Envelope	0.687147
A6NIJ5	FAM90A20P	Putative protein FAM90A20P	NS2A	0.687029
P05112	IL4	Interleukin-4 (IL-4) (B-cell stimulatory factor 1) (BSF-1) (Binetrakin) (Lymphocyte stimulatory factor 1) (Pitrakinra)	NS4B	0.686937
Q8N402	0	Putative uncharacterized protein LOC388882	NS2A	0.686889
Q5RHP9	ERICH3	Glutamate-rich protein 3	Capside	0.686836
Q8IWW8	ADHFE1	Hydroxyacid-oxoacid transhydrogenase, mitochondrial (HOT) (EC 1.1.99.24) (Alcohol dehydrogenase iron-containing protein 1) (ADHFe1) (Fe-containing alcohol dehydrogenase)	NS2B	0.686792
Q8NHM4	PRSS3P2	Putative trypsin-6 (EC 3.4.21.4) (Serine protease 3 pseudogene 2) (Trypsinogen C)	NS2A	0.686613
Q8IY49	MMD2	Monocyte to macrophage differentiation factor 2 (Progestin and adipoQ receptor family member 10) (Progestin and adipoQ receptor family member X)	NS4A	0.686601
Q6PIV2	FOXR1	Forkhead box protein R1 (Forkhead box protein N5)	NS1	0.686579
O95835	LATS1	Serine/threonine-protein kinase LATS1 (EC 2.7.11.1) (Large tumor suppressor homolog 1) (WARTS protein kinase) (h-warts)	NS2B	0.686573
P55201	BRPF1	Peregrin (Bromodomain and PHD finger-containing protein 1) (Protein Br140)	Envelope	0.686512
Q5TYM5	FAM72A	Protein FAM72A (Latent membrane protein 1-induced protein) (LMP1-induced protein) (LMPIP)	NS4B	0.686459
Q496Y0	LONRF3	LON peptidase N-terminal domain and RING finger protein 3 (RING finger protein 127)	NS2B	0.686445
P60174	TPI1	Triosephosphate isomerase (TIM) (EC 5.3.1.1) (Triose-phosphate isomerase)	NS1	0.686432
Q9ULK4	MED23	Mediator of RNA polymerase II transcription subunit 23 (Activator-recruited cofactor 130 kDa component) (ARC130) (Cofactor required for Sp1 transcriptional activation subunit 3) (CRSP complex subunit 3) (Mediator complex subunit 23) (Protein sur-2 homolog) (hSur-2) (Transcriptional coactivator CRSP130) (Vitamin D3 receptor-interacting protein complex 130 kDa component) (DRIP130)	NS4A	0.686415
Q3T906	GNPTAB	N-acetylglucosamine-1-phosphotransferase subunits alpha/beta (EC 2.7.8.17) (GlcNAc-1-phosphotransferase subunits alpha/beta) (Stealth protein GNPTAB) (UDP-N-acetylglucosamine-1-phosphotransferase subunits alpha/beta) [Cleaved into: N-acetylglucosamine-1-phosphotransferase subunit alpha; N-acetylglucosamine-1-phosphotransferase subunit beta]	NS4B	0.686398
Q96J92	WNK4	Serine/threonine-protein kinase WNK4 (EC 2.7.11.1) (Protein kinase lysine-deficient 4) (Protein kinase with no lysine 4)	NS2B	0.686337
P43155	CRAT	Carnitine O-acetyltransferase (Carnitine acetylase) (EC 2.3.1.7) (Carnitine acetyltransferase) (CAT) (CrAT)	NS2A	0.686293
P24158	PRTN3	Myeloblastin (EC 3.4.21.76) (AGP7) (C-ANCA antigen) (Leukocyte proteinase 3) (PR-3) (PR3) (Neutrophil proteinase 4) (NP-4) (P29) (Wegener autoantigen)	NS3	0.686271
Q9HBH1	PDF	Peptide deformylase, mitochondrial (EC 3.5.1.88) (Polypeptide deformylase)	NS2A	0.686258
Q92800	EZH1	Histone-lysine N-methyltransferase EZH1 (EC 2.1.1.43) (ENX-2) (Enhancer of zeste homolog 1)	NS2B	0.686166
Q6NXT1	ANKRD54	Ankyrin repeat domain-containing protein 54 (Lyn-interacting ankyrin repeat protein)	NS5	0.686074
P0C7W9	FAM90A14P	Putative protein FAM90A14P	NS2A	0.685972
Q86X45	LRRC6	Protein tilB homolog (Leucine-rich repeat-containing protein 6) (Leucine-rich testis-specific protein) (Testis-specific leucine-rich repeat protein)	NS5	0.685967
P01773	0	Ig heavy chain V-III region BUR	Envelope	0.685941
Q14153	FAM53B	Protein FAM53B	NS2B	0.685925
Q5VU65	NUP210L	Nuclear pore membrane glycoprotein 210-like (Nucleoporin 210 kDa-like) (Nucleoporin Nup210-like)	Capside	0.685868
P0C7X0	FAM90A24P	Putative protein FAM90A24P	NS5	0.685797
Q8N3F0	MTURN	Maturin (Maturin neural progenitor differentiation regulator protein homolog) (Protein Ells1)	NS4A	0.685743
O94955	RHOBTB3	Rho-related BTB domain-containing protein 3 (EC 3.6.1.-)	Capside	0.685667
Q96QU4	FRG2B	Protein FRG2-like-1 (FSHD region gene 2 protein family member B) (HSA10-FRG2)	Capside	0.685604
Q8NDY6	BHLHE23	Class E basic helix-loop-helix protein 23 (bHLHe23) (Class B basic helix-loop-helix protein 4) (bHLHb4)	NS4B	0.6856
Q6ZR37	PLEKHG7	Pleckstrin homology domain-containing family G member 7 (PH domain-containing family G member 7)	Capside	0.685599
P50120	RBP2	Retinol-binding protein 2 (Cellular retinol-binding protein II) (CRBP-II)	NS4B	0.685587
O14578	CIT	Citron Rho-interacting kinase (CRIK) (EC 2.7.11.1) (Serine/threonine-protein kinase 21)	Envelope	0.685513
Q00597	FANCC	Fanconi anemia group C protein (Protein FACC)	NS4A	0.685511
P01623	0	Ig kappa chain V-III region WOL	NS4B	0.685365
B2RNN3	C1QTNF9B	Complement C1q and tumor necrosis factor-related protein 9B (C1q/TNF-related protein 9B) (CTRP9B) (Complement C1q and tumor necrosis factor-related protein 9-like)	NS2A	0.685312
P12882	MYH1	Myosin-1 (Myosin heavy chain 1) (Myosin heavy chain 2x) (MyHC-2x) (Myosin heavy chain IIx/d) (MyHC-IIx/d) (Myosin heavy chain, skeletal muscle, adult 1)	NS1	0.685266
Q9H2Q1	TMEM133	Transmembrane protein 133	NS4B	0.685133
Q96H79	ZC3HAV1L	Zinc finger CCCH-type antiviral protein 1-like	NS2A	0.684962
Q9H361	PABPC3	Polyadenylate-binding protein 3 (PABP-3) (Poly(A)-binding protein 3) (Testis-specific poly(A)-binding protein)	NS1	0.684876
Q5VT40	FAM78B	Protein FAM78B	NS2A	0.684828
Q9UF56	FBXL17	F-box/LRR-repeat protein 17 (F-box and leucine-rich repeat protein 17) (F-box only protein 13)	NS2B	0.684778
A6NNJ1	FAM90A9P	Putative protein FAM90A9P	NS2A	0.68468
A8MXJ8	FAM90A5P	Putative protein FAM90A5P	NS2A	0.68465
P39019	RPS19	40S ribosomal protein S19	NS2B	0.684544
P15291	B4GALT1	Beta-1,4-galactosyltransferase 1 (Beta-1,4-GalTase 1) (Beta4Gal-T1) (b4Gal-T1) (EC 2.4.1.-) (UDP-Gal:beta-GlcNAc beta-1,4-galactosyltransferase 1) (UDP-galactose:beta-N-acetylglucosamine beta-1,4-galactosyltransferase 1) [Cleaved into: Processed beta-1,4-galactosyltransferase 1] [Includes: Lactose synthase A protein (EC 2.4.1.22); N-acetyllactosamine synthase (EC 2.4.1.90) (Nal synthase); Beta-N-…	NS2A	0.684511
Q6NUQ1	RINT1	RAD50-interacting protein 1 (RAD50 interactor 1) (HsRINT-1) (RINT-1)	NS2B	0.684462
P35713	SOX18	Transcription factor SOX-18	NS4B	0.684456
Q9UPZ9	ICK	Serine/threonine-protein kinase ICK (EC 2.7.11.22) (Intestinal cell kinase) (hICK) (Laryngeal cancer kinase 2) (LCK2) (MAK-related kinase) (MRK)	NS2B	0.684425
Q5JXA9	SIRPB2	Signal-regulatory protein beta-2 (SIRP-beta-2) (Protein tyrosine phosphatase non-receptor type substrate 1-like 3) (Protein tyrosine phosphatase non-receptor type substrate protein)	NS2A	0.684398
P01613	0	Ig kappa chain V-I region Ni	NS5	0.684311
P13535	MYH8	Myosin-8 (Myosin heavy chain 8) (Myosin heavy chain, skeletal muscle, perinatal) (MyHC-perinatal)	NS2B	0.684245
P84243	H3F3A	Histone H3.3	NS2B	0.684167
Q9H7X0	NAA60	N-alpha-acetyltransferase 60 (EC 2.3.1.48) (EC 2.3.1.88) (Histone acetyltransferase type B protein 4) (HAT4) (N-acetyltransferase 15) (NatF catalytic subunit)	NS5	0.684095
Q96AP4	ZUFSP	Zinc finger with UFM1-specific peptidase domain protein	NS2A	0.684041
Q96LM1	LINC00615	Putative uncharacterized protein encoded by LINC00615	Membrane	0.68402
Q9H0R3	TMEM222	Transmembrane protein 222	Membrane	0.683962
Q9UKB1	FBXW11	F-box/WD repeat-containing protein 11 (F-box and WD repeats protein beta-TrCP2) (F-box/WD repeat-containing protein 1B) (Homologous to Slimb protein) (HOS)	NS5	0.68395
Q96G03	PGM2	Phosphoglucomutase-2 (PGM 2) (EC 5.4.2.2) (Glucose phosphomutase 2) (Phosphodeoxyribomutase) (Phosphopentomutase) (EC 5.4.2.7)	Capside	0.683943
O60841	EIF5B	Eukaryotic translation initiation factor 5B (eIF-5B) (EC 3.6.5.3) (Translation initiation factor IF-2)	NS2B	0.683877
Q9UNL4	ING4	Inhibitor of growth protein 4 (p29ING4)	NS2A	0.683672
Q8IZH2	XRN1	5'-3' exoribonuclease 1 (EC 3.1.13.-) (Strand-exchange protein 1 homolog)	NS4A	0.68361
Q8N4N8	KIF2B	Kinesin-like protein KIF2B	NS2B	0.683516
O95167	NDUFA3	NADH dehydrogenase [ubiquinone] 1 alpha subcomplex subunit 3 (Complex I-B9) (CI-B9) (NADH-ubiquinone oxidoreductase B9 subunit)	NS2B	0.683415
Q9UBT3	DKK4	Dickkopf-related protein 4 (Dickkopf-4) (Dkk-4) (hDkk-4) [Cleaved into: Dickkopf-related protein 4 short form]	NS5	0.683384
P10586	PTPRF	Receptor-type tyrosine-protein phosphatase F (EC 3.1.3.48) (Leukocyte common antigen related) (LAR)	Membrane	0.683064
Q9H246	C1orf21	Uncharacterized protein C1orf21 (Cell proliferation-inducing gene 13 protein)	NS1	0.682983
Q9UHE5	NAT8	N-acetyltransferase 8 (EC 2.3.1.-) (Acetyltransferase 2) (ATase2) (Camello-like protein 1) (Cysteinyl-conjugate N-acetyltransferase) (CCNAT) (EC 2.3.1.80)	NS5	0.682939
P48201	ATP5G3	ATP synthase F(0) complex subunit C3, mitochondrial (ATP synthase lipid-binding protein) (ATP synthase proteolipid P3) (ATP synthase proton-transporting mitochondrial F(0) complex subunit C3) (ATPase protein 9) (ATPase subunit c)	NS5	0.682932
Q3KNS1	PTCHD3	Patched domain-containing protein 3 (Patched-related protein)	Capside	0.682888
P35626	ADRBK2	Beta-adrenergic receptor kinase 2 (Beta-ARK-2) (EC 2.7.11.15) (G-protein-coupled receptor kinase 3)	NS2A	0.682883
Q7Z4W2	LYZL2	Lysozyme-like protein 2 (Lysozyme-2) (EC 3.2.1.17)	NS4A	0.682822
P48061	CXCL12	Stromal cell-derived factor 1 (SDF-1) (hSDF-1) (C-X-C motif chemokine 12) (Intercrine reduced in hepatomas) (IRH) (hIRH) (Pre-B cell growth-stimulating factor) (PBSF) [Cleaved into: SDF-1-beta(3-72); SDF-1-alpha(3-67)]	Envelope	0.682796
Q969J2	ZKSCAN4	Zinc finger protein with KRAB and SCAN domains 4 (P373c6.1) (Zinc finger protein 307) (Zinc finger protein 427)	NS2B	0.68279
P84243	H3F3A	Histone H3.3	Envelope	0.682705
O00559	EBAG9	Receptor-binding cancer antigen expressed on SiSo cells (Cancer-associated surface antigen RCAS1) (Estrogen receptor-binding fragment-associated gene 9 protein)	NS5	0.682677
Q9GZY0	NXF2	Nuclear RNA export factor 2 (Cancer/testis antigen 39) (CT39) (TAP-like protein 2) (TAPL-2)	Envelope	0.682606
Q16611	BAK1	Bcl-2 homologous antagonist/killer (Apoptosis regulator BAK) (Bcl-2-like protein 7) (Bcl2-L-7)	NS1	0.682523
A6NKC0	FAM90A7P	Putative protein FAM90A7P	NS5	0.682443
Q7LG56	RRM2B	Ribonucleoside-diphosphate reductase subunit M2 B (EC 1.17.4.1) (TP53-inducible ribonucleotide reductase M2 B) (p53-inducible ribonucleotide reductase small subunit 2-like protein) (p53R2)	NS2A	0.682418
Q9BY89	KIAA1671	Uncharacterized protein KIAA1671	NS2B	0.682338
Q9H227	GBA3	Cytosolic beta-glucosidase (EC 3.2.1.21) (Cytosolic beta-glucosidase-like protein 1)	NS2B	0.682304
Q9NQX5	NPDC1	Neural proliferation differentiation and control protein 1 (NPDC-1)	NS4B	0.682244
Q8IY49	MMD2	Monocyte to macrophage differentiation factor 2 (Progestin and adipoQ receptor family member 10) (Progestin and adipoQ receptor family member X)	NS2A	0.682235
Q96EY1	DNAJA3	DnaJ homolog subfamily A member 3, mitochondrial (DnaJ protein Tid-1) (hTid-1) (Hepatocellular carcinoma-associated antigen 57) (Tumorous imaginal discs protein Tid56 homolog)	NS2A	0.682227
Q9NX78	TMEM260	Transmembrane protein 260	NS2B	0.682212
P05164	MPO	Myeloperoxidase (MPO) (EC 1.11.2.2) [Cleaved into: Myeloperoxidase; 89 kDa myeloperoxidase; 84 kDa myeloperoxidase; Myeloperoxidase light chain; Myeloperoxidase heavy chain]	NS2B	0.682155
P15090	FABP4	Fatty acid-binding protein, adipocyte (Adipocyte lipid-binding protein) (ALBP) (Adipocyte-type fatty acid-binding protein) (A-FABP) (AFABP) (Fatty acid-binding protein 4)	NS4B	0.682124
Q14692	BMS1	Ribosome biogenesis protein BMS1 homolog (Ribosome assembly protein BMS1 homolog)	NS2B	0.682101
A4D0V7	CPED1	Cadherin-like and PC-esterase domain-containing protein 1	NS2B	0.682062
Q16655	MLANA	Melanoma antigen recognized by T-cells 1 (MART-1) (Antigen LB39-AA) (Antigen SK29-AA) (Protein Melan-A)	NS4A	0.682026
Q86UP9	LHFPL3	Lipoma HMGIC fusion partner-like 3 protein	NS1	0.681999
Q7Z5G4	GOLGA7	Golgin subfamily A member 7 (Golgi complex-associated protein of 16 kDa)	NS4B	0.68174
Q969E2	SCAMP4	Secretory carrier-associated membrane protein 4 (Secretory carrier membrane protein 4)	NS2A	0.681717
Q96LR7	C2orf50	Uncharacterized protein C2orf50	NS2B	0.681659
Q9NRJ1	C8orf17	Protein MOST-1	NS2B	0.681644
P68431	HIST1H3A	Histone H3.1 (Histone H3/a) (Histone H3/b) (Histone H3/c) (Histone H3/d) (Histone H3/f) (Histone H3/h) (Histone H3/i) (Histone H3/j) (Histone H3/k) (Histone H3/l)	Membrane	0.681469
Q69YL0	NCBP2-AS2	Uncharacterized protein NCBP2-AS2 (NCBP2 antisense RNA 2) (NCBP2 antisense gene protein 2)	NS4B	0.6814
Q16674	MIA	Melanoma-derived growth regulatory protein (Melanoma inhibitory activity protein)	Membrane	0.681292
A8MX19	FAM90A12P	Putative protein FAM90A12P	NS2A	0.681281
Q7Z460	CLASP1	CLIP-associating protein 1 (Cytoplasmic linker-associated protein 1) (Multiple asters homolog 1) (Protein Orbit homolog 1) (hOrbit1)	NS5	0.681141
Q9BUY7	EFCAB11	EF-hand calcium-binding domain-containing protein 11	NS2B	0.681102
A8MWA6	FAM90A22P	Putative protein FAM90A22P	NS5	0.68108
O75410	TACC1	Transforming acidic coiled-coil-containing protein 1 (Gastric cancer antigen Ga55) (Taxin-1)	NS2B	0.680991
Q8TEL6	TRPC4AP	Short transient receptor potential channel 4-associated protein (Trp4-associated protein) (Trpc4-associated protein) (Protein TAP1) (TNF-receptor ubiquitous scaffolding/signaling protein) (Protein TRUSS)	NS4B	0.680931
P48066	SLC6A11	Sodium- and chloride-dependent GABA transporter 3 (GAT-3) (Solute carrier family 6 member 11)	Capside	0.680921
Q9H5I5	PIEZO2	Piezo-type mechanosensitive ion channel component 2 (Protein FAM38B)	NS2B	0.680916
Q8WYQ3	CHCHD10	Coiled-coil-helix-coiled-coil-helix domain-containing protein 10, mitochondrial (Protein N27C7-4)	NS4B	0.680863
Q7L7V1	DHX32	Putative pre-mRNA-splicing factor ATP-dependent RNA helicase DHX32 (EC 3.6.4.13) (DEAD/H box 32) (DEAD/H helicase-like protein 1) (DHLP1) (DEAH box protein 32) (HuDDX32)	NS2B	0.680834
P60709	ACTB	Actin, cytoplasmic 1 (Beta-actin) [Cleaved into: Actin, cytoplasmic 1, N-terminally processed]	Membrane	0.680833
Q96TA1	FAM129B	Niban-like protein 1 (Meg-3) (Melanoma invasion by ERK) (MINERVA) (Protein FAM129B)	Capside	0.680796
Q7Z4W2	LYZL2	Lysozyme-like protein 2 (Lysozyme-2) (EC 3.2.1.17)	NS2B	0.680749
Q6UWN8	SPINK6	Serine protease inhibitor Kazal-type 6 (Kallikrein inhibitor)	NS5	0.680744
O43246	SLC7A4	Cationic amino acid transporter 4 (CAT-4) (CAT4) (Solute carrier family 7 member 4)	NS2A	0.68071
Q8IW36	ZNF695	Zinc finger protein 695 (Zinc finger protein SBZF3)	NS4A	0.68071
Q8NET5	NFAM1	NFAT activation molecule 1 (Calcineurin/NFAT-activating ITAM-containing protein) (NFAT-activating protein with ITAM motif 1)	NS2A	0.680708
P35249	RFC4	Replication factor C subunit 4 (Activator 1 37 kDa subunit) (A1 37 kDa subunit) (Activator 1 subunit 4) (Replication factor C 37 kDa subunit) (RF-C 37 kDa subunit) (RFC37)	NS5	0.680599
Q96CC6	RHBDF1	Inactive rhomboid protein 1 (iRhom1) (Epidermal growth factor receptor-related protein) (Rhomboid 5 homolog 1) (Rhomboid family member 1) (p100hRho)	NS2B	0.680474
P07902	GALT	Galactose-1-phosphate uridylyltransferase (Gal-1-P uridylyltransferase) (EC 2.7.7.12) (UDP-glucose--hexose-1-phosphate uridylyltransferase)	NS4B	0.680416
Q96KB5	PBK	Lymphokine-activated killer T-cell-originated protein kinase (EC 2.7.12.2) (Cancer/testis antigen 84) (CT84) (MAPKK-like protein kinase) (Nori-3) (PDZ-binding kinase) (Spermatogenesis-related protein kinase) (SPK) (T-LAK cell-originated protein kinase)	NS1	0.680376
Q99502	EYA1	Eyes absent homolog 1 (EC 3.1.3.16) (EC 3.1.3.48)	NS2B	0.680279
Q15034	HERC3	Probable E3 ubiquitin-protein ligase HERC3 (EC 6.3.2.-) (HECT domain and RCC1-like domain-containing protein 3)	NS2B	0.680256
P60709	ACTB	Actin, cytoplasmic 1 (Beta-actin) [Cleaved into: Actin, cytoplasmic 1, N-terminally processed]	NS5	0.680158
P62805	HIST1H4A	Histone H4	Membrane	0.680148
O95178	NDUFB2	NADH dehydrogenase [ubiquinone] 1 beta subcomplex subunit 2, mitochondrial (Complex I-AGGG) (CI-AGGG) (NADH-ubiquinone oxidoreductase AGGG subunit)	Envelope	0.68012
Q13608	PEX6	Peroxisome assembly factor 2 (PAF-2) (Peroxin-6) (Peroxisomal biogenesis factor 6) (Peroxisomal-type ATPase 1)	NS2B	0.68009
Q2TB18	ASTE1	Protein asteroid homolog 1	NS4B	0.680043
Q15822	CHRNA2	Neuronal acetylcholine receptor subunit alpha-2	Capside	0.679974
Q9H175	CSRNP2	Cysteine/serine-rich nuclear protein 2 (CSRNP-2) (Protein FAM130A1) (TGF-beta-induced apoptosis protein 12) (TAIP-12)	Capside	0.679908
P27482	CALML3	Calmodulin-like protein 3 (CaM-like protein) (CLP) (Calmodulin-related protein NB-1)	NS4A	0.679834
P60002	ELOF1	Transcription elongation factor 1 homolog	NS5	0.679772
P48066	SLC6A11	Sodium- and chloride-dependent GABA transporter 3 (GAT-3) (Solute carrier family 6 member 11)	NS4B	0.679769
Q86SH2	ZAR1	Zygote arrest protein 1 (Oocyte-specific maternal effect factor)	NS2B	0.6797
P55199	ELL	RNA polymerase II elongation factor ELL (Eleven-nineteen lysine-rich leukemia protein)	NS4A	0.67961
O60573	EIF4E2	Eukaryotic translation initiation factor 4E type 2 (eIF-4E type 2) (eIF4E type 2) (Eukaryotic translation initiation factor 4E homologous protein) (Eukaryotic translation initiation factor 4E-like 3) (eIF4E-like protein 4E-LP) (mRNA cap-binding protein 4EHP) (mRNA cap-binding protein type 3)	NS1	0.679607
Q68CL5	TPGS2	Tubulin polyglutamylase complex subunit 2 (PGs2)	NS2A	0.679487
Q15024	EXOSC7	Exosome complex component RRP42 (Exosome component 7) (Ribosomal RNA-processing protein 42) (p8)	Capside	0.679429
P51884	LUM	Lumican (Keratan sulfate proteoglycan lumican) (KSPG lumican)	Envelope	0.679344
P18440	NAT1	Arylamine N-acetyltransferase 1 (EC 2.3.1.5) (Arylamide acetylase 1) (Monomorphic arylamine N-acetyltransferase) (MNAT) (N-acetyltransferase type 1) (NAT-1)	NS4A	0.679164
Q5SRR4	LY6G5C	Lymphocyte antigen 6 complex locus protein G5c	NS4B	0.679126
P20794	MAK	Serine/threonine-protein kinase MAK (EC 2.7.11.22) (Male germ cell-associated kinase)	NS2A	0.679058
Q9H3R0	KDM4C	Lysine-specific demethylase 4C (EC 1.14.11.-) (Gene amplified in squamous cell carcinoma 1 protein) (GASC-1 protein) (JmjC domain-containing histone demethylation protein 3C) (Jumonji domain-containing protein 2C)	NS2A	0.679003
Q08E93	FAM27E3	Protein FAM27E3	NS2B	0.678966
P0C843	LINC00032	Putative uncharacterized protein encoded by LINC00032	NS2B	0.678937
Q96SI9	STRBP	Spermatid perinuclear RNA-binding protein	NS4A	0.678867
Q9NPA0	EMC7	ER membrane protein complex subunit 7	NS3	0.678862
Q8N6T7	SIRT6	NAD-dependent protein deacetylase sirtuin-6 (EC 3.5.1.-) (Regulatory protein SIR2 homolog 6) (SIR2-like protein 6)	NS2A	0.67875
Q17R89	ARHGAP44	Rho GTPase-activating protein 44 (NPC-A-10) (Rho-type GTPase-activating protein RICH2) (RhoGAP interacting with CIP4 homologs protein 2) (RICH-2)	NS4A	0.678699
Q6ZSU1	CYP2G1P	Putative inactive cytochrome P450 2G1 (Cytochrome P450 2G1 pseudogene)	NS4A	0.678696
Q9H246	C1orf21	Uncharacterized protein C1orf21 (Cell proliferation-inducing gene 13 protein)	NS3	0.678661
Q2M3C7	SPHKAP	A-kinase anchor protein SPHKAP (SPHK1-interactor and AKAP domain-containing protein) (Sphingosine kinase type 1-interacting protein)	NS2B	0.678635
Q9P0V3	SH3BP4	SH3 domain-binding protein 4 (EH-binding protein 10) (Transferrin receptor-trafficking protein)	NS4A	0.678554
Q9P0W8	SPATA7	Spermatogenesis-associated protein 7 (HSD-3.1) (Spermatogenesis-associated protein HSD3)	NS4A	0.678507
P84085	ARF5	ADP-ribosylation factor 5	NS5	0.67841
Q7Z3E2	CCDC186	Coiled-coil domain-containing protein 186 (CTCL tumor antigen HD-CL-01/L14-2)	NS1	0.67838
Q4LDG9	DNAL1	Dynein light chain 1, axonemal	NS1	0.67838
Q9NZJ0	DTL	Denticleless protein homolog (DDB1- and CUL4-associated factor 2) (Lethal(2) denticleless protein homolog) (Retinoic acid-regulated nuclear matrix-associated protein)	NS2B	0.678375
Q8NAJ2	C9orf106	Putative uncharacterized protein C9orf106	Capside	0.678222
P06318	0	Ig lambda chain V-VI region WLT	NS4B	0.678222
Q9H0H9	CYP4F30P	Putative cytochrome P450 family member 4F30	NS2B	0.678205
Q99525	HIST1H4G	Histone H4-like protein type G	NS2B	0.678098
O60711	LPXN	Leupaxin	NS2A	0.678032
Q8NI28	LINC01006	Putative uncharacterized protein encoded by LINC01006 (Long intergenic non-protein coding RNA 1006)	Envelope	0.678015
Q96DW6	SLC25A38	Solute carrier family 25 member 38	NS4B	0.678002
P18085	ARF4	ADP-ribosylation factor 4	NS5	0.677845
Q9NYK6	EURL	Protein EURL homolog	NS2A	0.677832
O95197	RTN3	Reticulon-3 (Homolog of ASY protein) (HAP) (Neuroendocrine-specific protein-like 2) (NSP-like protein 2) (Neuroendocrine-specific protein-like II) (NSP-like protein II) (NSPLII)	NS2B	0.677828
Q15075	EEA1	Early endosome antigen 1 (Endosome-associated protein p162) (Zinc finger FYVE domain-containing protein 2)	NS2B	0.677772
Q10570	CPSF1	Cleavage and polyadenylation specificity factor subunit 1 (Cleavage and polyadenylation specificity factor 160 kDa subunit) (CPSF 160 kDa subunit)	NS4B	0.677712
P42702	LIFR	Leukemia inhibitory factor receptor (LIF receptor) (LIF-R) (CD antigen CD118)	NS4B	0.677697
Q9ULK4	MED23	Mediator of RNA polymerase II transcription subunit 23 (Activator-recruited cofactor 130 kDa component) (ARC130) (Cofactor required for Sp1 transcriptional activation subunit 3) (CRSP complex subunit 3) (Mediator complex subunit 23) (Protein sur-2 homolog) (hSur-2) (Transcriptional coactivator CRSP130) (Vitamin D3 receptor-interacting protein complex 130 kDa component) (DRIP130)	Capside	0.677679
Q7Z6W1	TMCO2	Transmembrane and coiled-coil domain-containing protein 2	NS5	0.677615
Q9UBT3	DKK4	Dickkopf-related protein 4 (Dickkopf-4) (Dkk-4) (hDkk-4) [Cleaved into: Dickkopf-related protein 4 short form]	NS4A	0.67757
O43572	AKAP10	A-kinase anchor protein 10, mitochondrial (AKAP-10) (Dual specificity A kinase-anchoring protein 2) (D-AKAP-2) (Protein kinase A-anchoring protein 10) (PRKA10)	NS5	0.677569
Q8WZ04	LRTOMT	Transmembrane O-methyltransferase (EC 2.1.1.6) (Catechol O-methyltransferase 2) (Protein LRTOMT2)	NS2A	0.677392
Q16695	HIST3H3	Histone H3.1t (H3/t) (H3t) (H3/g)	Membrane	0.67735
Q96F15	GIMAP5	GTPase IMAP family member 5 (Immunity-associated nucleotide 4-like 1 protein) (Immunity-associated nucleotide 5 protein) (IAN-5) (hIAN5) (Immunity-associated protein 3)	NS2A	0.67735
P63261	ACTG1	Actin, cytoplasmic 2 (Gamma-actin) [Cleaved into: Actin, cytoplasmic 2, N-terminally processed]	Membrane	0.677341
Q9H5L6	THAP9	DNA transposase THAP9 (EC 2.7.7.-) (THAP domain-containing protein 9) (hTh9)	NS4A	0.677313
Q99735	MGST2	Microsomal glutathione S-transferase 2 (Microsomal GST-2) (EC 2.5.1.18) (Microsomal GST-II)	NS2B	0.677236
Q92889	ERCC4	DNA repair endonuclease XPF (EC 3.1.-.-) (DNA excision repair protein ERCC-4) (DNA repair protein complementing XP-F cells) (Xeroderma pigmentosum group F-complementing protein)	NS2B	0.677233
Q6WQI6	HEPN1	Putative cancer susceptibility gene HEPN1 protein	NS2A	0.677204
Q6IAN0	DHRS7B	Dehydrogenase/reductase SDR family member 7B (EC 1.1.-.-) (Short-chain dehydrogenase/reductase family 32C member 1)	NS3	0.677163
Q8N4Q1	CHCHD4	Mitochondrial intermembrane space import and assembly protein 40 (Coiled-coil-helix-coiled-coil-helix domain-containing protein 4)	NS4B	0.67702
Q9Y235	APOBEC2	C->U-editing enzyme APOBEC-2 (EC 3.5.4.36) (mRNA(cytosine(6666)) deaminase 2)	NS4A	0.677016
P68106	FKBP1B	Peptidyl-prolyl cis-trans isomerase FKBP1B (PPIase FKBP1B) (EC 5.2.1.8) (12.6 kDa FK506-binding protein) (12.6 kDa FKBP) (FKBP-12.6) (FK506-binding protein 1B) (FKBP-1B) (Immunophilin FKBP12.6) (Rotamase) (h-FKBP-12)	Envelope	0.676878
O95171	SCEL	Sciellin	NS2B	0.676819
P18564	ITGB6	Integrin beta-6	NS2A	0.676807
P82980	RBP5	Retinol-binding protein 5 (Cellular retinol-binding protein III) (CRBP-III) (HRBPiso)	NS4B	0.676751
Q86VP1	TAX1BP1	Tax1-binding protein 1 (TRAF6-binding protein)	Envelope	0.676617
P60608	ERVFC1-1	Endogenous retrovirus group FC1 member 1 Env polyprotein (Envelope polyprotein) (Fc2deltaenv) (HERV-F(c)2_7q36.2 provirus ancestral Env polyprotein) [Includes: Surface protein (SU); Truncated transmembrane protein (TM)]	NS5	0.676603
Q9Y2F5	ICE1	Little elongation complex subunit 1 (Interactor of little elongator complex ELL subunit 1)	NS2B	0.676593
P55201	BRPF1	Peregrin (Bromodomain and PHD finger-containing protein 1) (Protein Br140)	NS2A	0.67645
Q3T906	GNPTAB	N-acetylglucosamine-1-phosphotransferase subunits alpha/beta (EC 2.7.8.17) (GlcNAc-1-phosphotransferase subunits alpha/beta) (Stealth protein GNPTAB) (UDP-N-acetylglucosamine-1-phosphotransferase subunits alpha/beta) [Cleaved into: N-acetylglucosamine-1-phosphotransferase subunit alpha; N-acetylglucosamine-1-phosphotransferase subunit beta]	Capside	0.676341
O43246	SLC7A4	Cationic amino acid transporter 4 (CAT-4) (CAT4) (Solute carrier family 7 member 4)	NS1	0.676183
Q9UBY9	HSPB7	Heat shock protein beta-7 (HspB7) (Cardiovascular heat shock protein) (cvHsp)	NS2B	0.676155
O95167	NDUFA3	NADH dehydrogenase [ubiquinone] 1 alpha subcomplex subunit 3 (Complex I-B9) (CI-B9) (NADH-ubiquinone oxidoreductase B9 subunit)	NS5	0.676026
P55107	GDF10	Growth/differentiation factor 10 (GDF-10) (Bone morphogenetic protein 3B) (BMP-3B) (Bone-inducing protein) (BIP)	NS4B	0.675923
Q7Z2K8	GPRIN1	G protein-regulated inducer of neurite outgrowth 1 (GRIN1)	NS1	0.675882
Q9NX53	EXD3	Exonuclease mut-7 homolog, isoform 5	NS2A	0.675868
O95835	LATS1	Serine/threonine-protein kinase LATS1 (EC 2.7.11.1) (Large tumor suppressor homolog 1) (WARTS protein kinase) (h-warts)	NS2A	0.675777
Q96GE4	CEP95	Centrosomal protein of 95 kDa (Cep95) (Coiled-coil domain-containing protein 45)	NS4A	0.675759
P52744	ZNF138	Zinc finger protein 138	NS1	0.675711
Q9GZL8	BPESC1	Putative BPES syndrome breakpoint region protein (BPES candidate 1)	NS4B	0.675653
Q9Y5T4	DNAJC15	DnaJ homolog subfamily C member 15 (Cell growth-inhibiting gene 22 protein) (Methylation-controlled J protein) (MCJ)	NS4A	0.675554
A6NDY2	FAM90A10P	Putative protein FAM90A10P	NS5	0.675491
Q8IYW4	ENTHD1	ENTH domain-containing protein 1 (Epsin-2B)	NS5	0.67548
Q9H511	KLHL31	Kelch-like protein 31 (BTB and kelch domain-containing protein 6) (Kelch repeat and BTB domain-containing protein 1) (Kelch-like protein KLHL)	NS1	0.675471
Q9NR80	ARHGEF4	Rho guanine nucleotide exchange factor 4 (APC-stimulated guanine nucleotide exchange factor 1) (Asef) (Asef1)	NS4B	0.67547
Q9Y3D3	MRPS16	28S ribosomal protein S16, mitochondrial (MRP-S16) (S16mt)	NS4B	0.6754
O75970	MPDZ	Multiple PDZ domain protein (Multi-PDZ domain protein 1)	NS1	0.675395
O43482	OIP5	Protein Mis18-beta (Cancer/testis antigen 86) (CT86) (Opa-interacting protein 5) (OIP-5)	NS2A	0.675232
Q8N4Q1	CHCHD4	Mitochondrial intermembrane space import and assembly protein 40 (Coiled-coil-helix-coiled-coil-helix domain-containing protein 4)	Membrane	0.675159
Q9NS25	SPANXB1	Sperm protein associated with the nucleus on the X chromosome B1 (Cancer/testis antigen 11.2) (CT11.2) (Nuclear-associated protein SPAN-Xb) (SPANX-B) (SPANX family member B1) (SPANX family member F1)	Envelope	0.675138
O60756	BCE1	Putative protein BCE-1	NS1	0.675111
Q6ZW49	PAXIP1	PAX-interacting protein 1 (PAX transactivation activation domain-interacting protein)	NS2B	0.675024
O60676	CST8	Cystatin-8 (Cystatin-related epididymal spermatogenic protein)	Membrane	0.675
Q14914	PTGR1	Prostaglandin reductase 1 (PRG-1) (EC 1.3.1.-) (15-oxoprostaglandin 13-reductase) (EC 1.3.1.48) (NADP-dependent leukotriene B4 12-hydroxydehydrogenase) (EC 1.3.1.74)	NS2B	0.67498
Q5RHP9	ERICH3	Glutamate-rich protein 3	Envelope	0.674951
P09017	HOXC4	Homeobox protein Hox-C4 (Homeobox protein CP19) (Homeobox protein Hox-3E)	NS2A	0.674932
Q9Y2V2	CARHSP1	Calcium-regulated heat stable protein 1 (Calcium-regulated heat-stable protein of 24 kDa) (CRHSP-24)	NS4B	0.674912
Q9H307	PNN	Pinin (140 kDa nuclear and cell adhesion-related phosphoprotein) (Desmosome-associated protein) (Domain-rich serine protein) (DRS protein) (DRSP) (Melanoma metastasis clone A protein) (Nuclear protein SDK3) (SR-like protein)	NS2B	0.674905
Q68BL7	OLFML2A	Olfactomedin-like protein 2A (Photomedin-1)	NS2B	0.674795
P55201	BRPF1	Peregrin (Bromodomain and PHD finger-containing protein 1) (Protein Br140)	NS2B	0.674791
P07948	LYN	Tyrosine-protein kinase Lyn (EC 2.7.10.2) (Lck/Yes-related novel protein tyrosine kinase) (V-yes-1 Yamaguchi sarcoma viral related oncogene homolog) (p53Lyn) (p56Lyn)	NS2B	0.67469
P62158	CALM1	Calmodulin (CaM)	NS4B	0.674676
Q8NI28	LINC01006	Putative uncharacterized protein encoded by LINC01006 (Long intergenic non-protein coding RNA 1006)	NS2B	0.674553
O75343	GUCY1B2	Guanylate cyclase soluble subunit beta-2 (GCS-beta-2) (EC 4.6.1.2)	NS2B	0.674542
Q07108	CD69	Early activation antigen CD69 (Activation inducer molecule) (AIM) (BL-AC/P26) (C-type lectin domain family 2 member C) (EA1) (Early T-cell activation antigen p60) (GP32/28) (Leukocyte surface antigen Leu-23) (MLR-3) (CD antigen CD69)	NS1	0.67454
A8MXZ1	FAM90A23P	Putative protein FAM90A23P	NS2A	0.674531
Q5EG05	CARD16	Caspase recruitment domain-containing protein 16 (Caspase recruitment domain-only protein 1) (CARD-only protein 1) (Caspase-1 inhibitor COP) (Pseudo interleukin-1 beta converting enzyme) (Pseudo-ICE) (Pseudo-IL1B-converting enzyme)	NS5	0.674467
Q15269	PWP2	Periodic tryptophan protein 2 homolog	NS2A	0.67436
A6NNJ1	FAM90A9P	Putative protein FAM90A9P	NS5	0.674306
Q9UBS8	RNF14	E3 ubiquitin-protein ligase RNF14 (EC 6.3.2.-) (Androgen receptor-associated protein 54) (HFB30) (RING finger protein 14) (Triad2 protein)	NS5	0.674235
Q9NPB3	CABP2	Calcium-binding protein 2 (CaBP2)	NS5	0.674205
Q01668	CACNA1D	Voltage-dependent L-type calcium channel subunit alpha-1D (Calcium channel, L type, alpha-1 polypeptide, isoform 2) (Voltage-gated calcium channel subunit alpha Cav1.3)	NS5	0.674099
P57735	RAB25	Ras-related protein Rab-25 (CATX-8)	NS5	0.67402
P63261	ACTG1	Actin, cytoplasmic 2 (Gamma-actin) [Cleaved into: Actin, cytoplasmic 2, N-terminally processed]	NS5	0.673969
Q9UKY3	CES1P1	Putative inactive carboxylesterase 4 (Inactive carboxylesterase 1 pseudogene 1) (Placental carboxylesterase 3) (PCE-3)	Capside	0.673881
P01619	0	Ig kappa chain V-III region B6	NS2B	0.673836
Q9UHF3	NAT8B	Putative N-acetyltransferase 8B (EC 2.3.1.-) (Acetyltransferase 1) (ATase1) (Camello-like protein 2)	NS5	0.673814
O43557	TNFSF14	Tumor necrosis factor ligand superfamily member 14 (Herpes virus entry mediator ligand) (HVEM-L) (Herpesvirus entry mediator ligand) (CD antigen CD258) [Cleaved into: Tumor necrosis factor ligand superfamily member 14, membrane form; Tumor necrosis factor ligand superfamily member 14, soluble form]	NS1	0.673799
Q86X60	FAM72B	Protein FAM72B	NS4B	0.673774
P19827	ITIH1	Inter-alpha-trypsin inhibitor heavy chain H1 (ITI heavy chain H1) (ITI-HC1) (Inter-alpha-inhibitor heavy chain 1) (Inter-alpha-trypsin inhibitor complex component III) (Serum-derived hyaluronan-associated protein) (SHAP)	Envelope	0.673774
Q6EEV4	POLR2M	DNA-directed RNA polymerase II subunit GRINL1A, isoforms 4/5 (DNA-directed RNA polymerase II subunit M, isoforms 4/5)	NS4B	0.673686
P0C7X0	FAM90A24P	Putative protein FAM90A24P	NS4B	0.673653
Q9NX40	OCIAD1	OCIA domain-containing protein 1 (Ovarian carcinoma immunoreactive antigen)	NS2A	0.673558
Q5BJD5	TMEM41B	Transmembrane protein 41B	Envelope	0.673447
Q969H4	CNKSR1	Connector enhancer of kinase suppressor of ras 1 (Connector enhancer of KSR 1) (CNK homolog protein 1) (CNK1) (hCNK1) (Connector enhancer of KSR-like)	NS2A	0.673343
Q6UWQ5	LYZL1	Lysozyme-like protein 1 (EC 3.2.1.17)	NS2B	0.673329
P13611	VCAN	Versican core protein (Chondroitin sulfate proteoglycan core protein 2) (Chondroitin sulfate proteoglycan 2) (Glial hyaluronate-binding protein) (GHAP) (Large fibroblast proteoglycan) (PG-M)	NS2A	0.673324
O75310	UGT2B11	UDP-glucuronosyltransferase 2B11 (UDPGT 2B11) (EC 2.4.1.17)	NS2B	0.673322
Q13323	BIK	Bcl-2-interacting killer (Apoptosis inducer NBK) (BIP1) (BP4)	NS4B	0.673263
O43791	SPOP	Speckle-type POZ protein (HIB homolog 1) (Roadkill homolog 1)	NS2A	0.673134
P00167	CYB5A	Cytochrome b5 (Microsomal cytochrome b5 type A) (MCB5)	NS4B	0.673004
P01722	0	Ig lambda chain V-VI region NIG-48	NS4B	0.672936
Q9NPB3	CABP2	Calcium-binding protein 2 (CaBP2)	NS4B	0.672877
O75460	ERN1	Serine/threonine-protein kinase/endoribonuclease IRE1 (Endoplasmic reticulum-to-nucleus signaling 1) (Inositol-requiring protein 1) (hIRE1p) (Ire1-alpha) (IRE1a) [Includes: Serine/threonine-protein kinase (EC 2.7.11.1); Endoribonuclease (EC 3.1.26.-)]	NS2B	0.672874
Q9NYZ1	TVP23B	Golgi apparatus membrane protein TVP23 homolog B	Membrane	0.672842
Q6IQ55	TTBK2	Tau-tubulin kinase 2 (EC 2.7.11.1)	NS2B	0.672815
P50479	PDLIM4	PDZ and LIM domain protein 4 (LIM protein RIL) (Reversion-induced LIM protein)	NS4A	0.672801
Q9UNK0	STX8	Syntaxin-8	NS5	0.672536
Q5KU26	COLEC12	Collectin-12 (Collectin placenta protein 1) (CL-P1) (hCL-P1) (Nurse cell scavenger receptor 2) (Scavenger receptor class A member 4) (Scavenger receptor with C-type lectin)	NS5	0.672453
A1L4L8	PLAC8L1	PLAC8-like protein 1	NS1	0.67237
Q6IAN0	DHRS7B	Dehydrogenase/reductase SDR family member 7B (EC 1.1.-.-) (Short-chain dehydrogenase/reductase family 32C member 1)	Envelope	0.6723
Q9Y4F9	FAM65B	Protein FAM65B	NS4B	0.672216
P56199	ITGA1	Integrin alpha-1 (CD49 antigen-like family member A) (Laminin and collagen receptor) (VLA-1) (CD antigen CD49a)	Capside	0.672216
Q5VU65	NUP210L	Nuclear pore membrane glycoprotein 210-like (Nucleoporin 210 kDa-like) (Nucleoporin Nup210-like)	NS2B	0.672115
Q86WA8	LONP2	Lon protease homolog 2, peroxisomal (EC 3.4.21.-) (Lon protease-like protein 2) (Lon protease 2) (Peroxisomal Lon protease)	NS5	0.672076
Q3T906	GNPTAB	N-acetylglucosamine-1-phosphotransferase subunits alpha/beta (EC 2.7.8.17) (GlcNAc-1-phosphotransferase subunits alpha/beta) (Stealth protein GNPTAB) (UDP-N-acetylglucosamine-1-phosphotransferase subunits alpha/beta) [Cleaved into: N-acetylglucosamine-1-phosphotransferase subunit alpha; N-acetylglucosamine-1-phosphotransferase subunit beta]	NS2A	0.672053
P25788	PSMA3	Proteasome subunit alpha type-3 (EC 3.4.25.1) (Macropain subunit C8) (Multicatalytic endopeptidase complex subunit C8) (Proteasome component C8)	Capside	0.671956
Q9H246	C1orf21	Uncharacterized protein C1orf21 (Cell proliferation-inducing gene 13 protein)	NS4A	0.671947
A6NEW6	FAM90A16P	Putative protein FAM90A16P/FAM90A17P	NS2A	0.671919
A6NE82	MBD3L3	Putative methyl-CpG-binding domain protein 3-like 3 (MBD3-like protein 3)	NS4B	0.671912
Q4QY38	DEFB134	Beta-defensin 134 (Defensin, beta 134)	NS2B	0.671794
Q9H3R0	KDM4C	Lysine-specific demethylase 4C (EC 1.14.11.-) (Gene amplified in squamous cell carcinoma 1 protein) (GASC-1 protein) (JmjC domain-containing histone demethylation protein 3C) (Jumonji domain-containing protein 2C)	NS4B	0.671792
Q9H0H0	INTS2	Integrator complex subunit 2 (Int2)	NS2B	0.671746
Q14914	PTGR1	Prostaglandin reductase 1 (PRG-1) (EC 1.3.1.-) (15-oxoprostaglandin 13-reductase) (EC 1.3.1.48) (NADP-dependent leukotriene B4 12-hydroxydehydrogenase) (EC 1.3.1.74)	NS2A	0.671744
Q9H379	PRO3102	Putative uncharacterized protein PRO3102	NS2B	0.671739
P35270	SPR	Sepiapterin reductase (SPR) (EC 1.1.1.153)	NS2B	0.671716
Q8N5L8	RPP25L	Ribonuclease P protein subunit p25-like protein (RNase P protein subunit-like p25) (Rpp25-like protein)	Membrane	0.671689
Q6XXX2	LINC00114	Putative uncharacterized protein encoded by LINC00114	NS4B	0.671593
Q9BY64	UGT2B28	UDP-glucuronosyltransferase 2B28 (UDPGT 2B28) (EC 2.4.1.17)	NS2B	0.671584
Q14264	ERV3-1	Endogenous retrovirus group 3 member 1 Env polyprotein (ERV-3 envelope protein) (ERV3 envelope protein) (ERV3-1 envelope protein) (Envelope polyprotein) (HERV-R envelope protein) (ERV-R envelope protein) (HERV-R_7q21.2 provirus ancestral Env polyprotein) [Cleaved into: Surface protein (SU); Transmembrane protein (TM)]	NS2B	0.671493
Q9BWP8	COLEC11	Collectin-11 (Collectin kidney protein 1) (CL-K1)	NS4A	0.671462
A8MUM7	LGALS16	Galectin-16	NS4B	0.671433
Q9ULL1	PLEKHG1	Pleckstrin homology domain-containing family G member 1	NS1	0.671379
P0DME0	SETSIP	Protein SETSIP (SET pseudogene protein 18) (SET similar protein) (Similar to SET translocation protein)	NS1	0.671247
B1AH88	TSPO	Putative peripheral benzodiazepine receptor-related protein	NS4B	0.671234
P60981	DSTN	Destrin (Actin-depolymerizing factor) (ADF)	NS5	0.671208
O75132	ZBED4	Zinc finger BED domain-containing protein 4	NS2B	0.671014
Q18PE1	DOK7	Protein Dok-7 (Downstream of tyrosine kinase 7)	NS2B	0.670988
Q149N8	SHPRH	E3 ubiquitin-protein ligase SHPRH (EC 3.6.4.-) (EC 6.3.2.-) (SNF2, histone-linker, PHD and RING finger domain-containing helicase)	Envelope	0.670871
Q99497	PARK7	Protein deglycase DJ-1 (DJ-1) (EC 3.1.2.-) (EC 3.5.1.-) (Oncogene DJ1) (Parkinson disease protein 7)	Envelope	0.670825
P80303	NUCB2	Nucleobindin-2 (DNA-binding protein NEFA) (Gastric cancer antigen Zg4) (Prepronesfatin) [Cleaved into: Nesfatin-1]	NS5	0.670803
P61077	UBE2D3	Ubiquitin-conjugating enzyme E2 D3 (EC 2.3.2.23) ((E3-independent) E2 ubiquitin-conjugating enzyme D3) (EC 2.3.2.24) (E2 ubiquitin-conjugating enzyme D3) (Ubiquitin carrier protein D3) (Ubiquitin-conjugating enzyme E2(17)KB 3) (Ubiquitin-conjugating enzyme E2-17 kDa 3) (Ubiquitin-protein ligase D3)	Membrane	0.670735
Q5VVM6	CCDC30	Coiled-coil domain-containing protein 30 (Prefoldin subunit 6-like protein)	NS1	0.670625
Q6P5X5	C22orf39	UPF0545 protein C22orf39	NS4A	0.670623
Q9GZT9	EGLN1	Egl nine homolog 1 (EC 1.14.11.29) (Hypoxia-inducible factor prolyl hydroxylase 2) (HIF-PH2) (HIF-prolyl hydroxylase 2) (HPH-2) (Prolyl hydroxylase domain-containing protein 2) (PHD2) (SM-20)	NS2B	0.67061
O95835	LATS1	Serine/threonine-protein kinase LATS1 (EC 2.7.11.1) (Large tumor suppressor homolog 1) (WARTS protein kinase) (h-warts)	NS5	0.670519
P68431	HIST1H3A	Histone H3.1 (Histone H3/a) (Histone H3/b) (Histone H3/c) (Histone H3/d) (Histone H3/f) (Histone H3/h) (Histone H3/i) (Histone H3/j) (Histone H3/k) (Histone H3/l)	NS1	0.670455
Q8N661	TMEM86B	Lysoplasmalogenase (EC 3.3.2.2) (EC 3.3.2.5) (Transmembrane protein 86B)	NS2B	0.670438
P01718	0	Ig lambda chain V-IV region Kern	NS2B	0.670433
Q5JS13	RALGPS1	Ras-specific guanine nucleotide-releasing factor RalGPS1 (Ral GEF with PH domain and SH3-binding motif 1) (Ral guanine nucleotide exchange factor 2) (RalGEF 2) (RalA exchange factor RalGPS1)	NS2B	0.670374
P12524	MYCL	Protein L-Myc (Class E basic helix-loop-helix protein 38) (bHLHe38) (Protein L-Myc-1) (V-myc myelocytomatosis viral oncogene homolog)	NS2A	0.670149
Q9UJY1	HSPB8	Heat shock protein beta-8 (HspB8) (Alpha-crystallin C chain) (E2-induced gene 1 protein) (Protein kinase H11) (Small stress protein-like protein HSP22)	Membrane	0.670121
P46721	SLCO1A2	Solute carrier organic anion transporter family member 1A2 (OATP-A) (Organic anion-transporting polypeptide 1) (OATP-1) (Sodium-independent organic anion transporter) (Solute carrier family 21 member 3)	NS2B	0.670112
Q96MT3	PRICKLE1	Prickle-like protein 1 (REST/NRSF-interacting LIM domain protein 1)	NS2A	0.670002
P30626	SRI	Sorcin (22 kDa protein) (CP-22) (CP22) (V19)	NS1	0.669996
Q96R06	SPAG5	Sperm-associated antigen 5 (Astrin) (Deepest) (Mitotic spindle-associated protein p126) (MAP126)	NS2B	0.669961
Q9P2H5	USP35	Ubiquitin carboxyl-terminal hydrolase 35 (EC 3.4.19.12) (Deubiquitinating enzyme 35) (Ubiquitin thioesterase 35) (Ubiquitin-specific-processing protease 35)	NS2B	0.669944
O15516	CLOCK	Circadian locomoter output cycles protein kaput (hCLOCK) (EC 2.3.1.48) (Class E basic helix-loop-helix protein 8) (bHLHe8)	NS2B	0.669847
Q07864	POLE	DNA polymerase epsilon catalytic subunit A (EC 2.7.7.7) (DNA polymerase II subunit A)	NS2B	0.669804
Q8N8R7	ARL14EP	ARL14 effector protein (ARF7 effector protein)	NS2A	0.6697
Q96PR1	KCNC2	Potassium voltage-gated channel subfamily C member 2 (Shaw-like potassium channel) (Voltage-gated potassium channel Kv3.2)	NS2B	0.669678
Q7Z5K2	WAPL	Wings apart-like protein homolog (Friend of EBNA2 protein) (WAPL cohesin release factor)	NS1	0.669589
Q6ZU69	FAM205A	Protein FAM205A	NS2B	0.669586
G3V0H7	SLCO1B7	Putative solute carrier organic anion transporter family member 1B7 (Liver-specific organic anion transporter 3) (LST-3)	NS2B	0.669572
Q9NZP8	C1RL	Complement C1r subcomponent-like protein (C1r-LP) (C1r-like protein) (EC 3.4.21.-) (C1r-like serine protease analog protein) (CLSPa)	NS5	0.669561
P52742	ZNF135	Zinc finger protein 135 (Zinc finger protein 61) (Zinc finger protein 78-like 1)	NS5	0.669383
A0PK11	CLRN2	Clarin-2	NS4B	0.669298
Q96G01	BICD1	Protein bicaudal D homolog 1 (Bic-D 1)	NS5	0.66928
P48201	ATP5G3	ATP synthase F(0) complex subunit C3, mitochondrial (ATP synthase lipid-binding protein) (ATP synthase proteolipid P3) (ATP synthase proton-transporting mitochondrial F(0) complex subunit C3) (ATPase protein 9) (ATPase subunit c)	NS2B	0.669254
P0C7V4	FAM90A15P	Putative protein FAM90A15P	NS5	0.669173
P0C7W8	FAM90A13P	Putative protein FAM90A13P	NS5	0.669173
P27482	CALML3	Calmodulin-like protein 3 (CaM-like protein) (CLP) (Calmodulin-related protein NB-1)	NS2B	0.669069
Q6P9A1	ZNF530	Zinc finger protein 530	NS5	0.669061
P05386	RPLP1	60S acidic ribosomal protein P1	Membrane	0.669041
P62249	RPS16	40S ribosomal protein S16	Membrane	0.669034
O75127	PTCD1	Pentatricopeptide repeat-containing protein 1, mitochondrial	NS4A	0.669017
A0PJW6	TMEM223	Transmembrane protein 223	NS2A	0.668921
Q8IW36	ZNF695	Zinc finger protein 695 (Zinc finger protein SBZF3)	NS2B	0.668898
Q9BYW1	SLC2A11	Solute carrier family 2, facilitated glucose transporter member 11 (Glucose transporter type 10) (GLUT-10) (Glucose transporter type 11) (GLUT-11)	NS2B	0.668813
Q9UEW8	STK39	STE20/SPS1-related proline-alanine-rich protein kinase (Ste-20-related kinase) (EC 2.7.11.1) (DCHT) (Serine/threonine-protein kinase 39)	NS2B	0.668786
O94955	RHOBTB3	Rho-related BTB domain-containing protein 3 (EC 3.6.1.-)	NS1	0.66874
Q93096	PTP4A1	Protein tyrosine phosphatase type IVA 1 (EC 3.1.3.48) (PTP(CAAXI)) (Protein-tyrosine phosphatase 4a1) (Protein-tyrosine phosphatase of regenerating liver 1) (PRL-1)	NS5	0.668706
Q9ULK2	ATXN7L1	Ataxin-7-like protein 1 (Ataxin-7-like protein 4)	NS5	0.668657
Q9Y6Z4	KIF25-AS1	Putative uncharacterized protein KIF25-AS1 (KIF25 antisense RNA 1) (KIF25 antisense gene protein 1) (Protein HGC6.1)	NS5	0.668614
Q9H0H9	CYP4F30P	Putative cytochrome P450 family member 4F30	Envelope	0.668554
P21741	MDK	Midkine (MK) (Amphiregulin-associated protein) (ARAP) (Midgestation and kidney protein) (Neurite outgrowth-promoting factor 2) (Neurite outgrowth-promoting protein)	NS4A	0.668544
Q92759	GTF2H4	General transcription factor IIH subunit 4 (Basic transcription factor 2 52 kDa subunit) (BTF2 p52) (General transcription factor IIH polypeptide 4) (TFIIH basal transcription factor complex p52 subunit)	Envelope	0.668505
Q9BRP9	0	Putative uncharacterized protein MGC13053	NS4B	0.668451
P49895	DIO1	Type I iodothyronine deiodinase (EC 1.21.99.4) (5DI) (DIOI) (Type 1 DI) (Type-I 5'-deiodinase)	NS2A	0.668377
Q96EH8	NEURL3	E3 ubiquitin-protein ligase NEURL3 (EC 6.3.2.-) (Lung-inducible neuralized-related C3CH4 RING domain protein) (Neuralized-like protein 3)	NS2A	0.668331
Q8NDM7	CFAP43	Cilia- and flagella-associated protein 43 (WD repeat-containing protein 96)	NS4A	0.668299
Q7L2E3	DHX30	Putative ATP-dependent RNA helicase DHX30 (EC 3.6.4.13) (DEAH box protein 30)	Capside	0.668264
P43155	CRAT	Carnitine O-acetyltransferase (Carnitine acetylase) (EC 2.3.1.7) (Carnitine acetyltransferase) (CAT) (CrAT)	NS3	0.668254
A4D0Y5	C7orf77	Uncharacterized protein C7orf77	NS1	0.668247
Q9H5L9	C5orf66	Putative uncharacterized protein C5orf66	NS2B	0.668191
Q86UU0	BCL9L	B-cell CLL/lymphoma 9-like protein (B-cell lymphoma 9-like protein) (BCL9-like protein) (Protein BCL9-2)	NS2B	0.668184
Q9UHN6	TMEM2	Transmembrane protein 2	NS2B	0.66815
P59797	SELV	Selenoprotein V (SelV)	NS2A	0.668145
A8MT70	ZBBX	Zinc finger B-box domain-containing protein 1	NS2B	0.668119
Q9Y6Y9	LY96	Lymphocyte antigen 96 (Ly-96) (ESOP-1) (Protein MD-2)	NS4A	0.667976
O95214	LEPROTL1	Leptin receptor overlapping transcript-like 1 (Endospanin-2)	NS4B	0.667952
P01722	0	Ig lambda chain V-VI region NIG-48	NS2B	0.667822
Q92839	HAS1	Hyaluronan synthase 1 (EC 2.4.1.212) (Hyaluronate synthase 1) (Hyaluronic acid synthase 1) (HA synthase 1) (HuHAS1)	NS2B	0.667715
Q6ZN92	0	Putative inactive deoxyuridine 5'-triphosphate nucleotidohydrolase-like protein FLJ16323 (dUTPase-like protein)	NS4B	0.667611
Q9P0J7	KCMF1	E3 ubiquitin-protein ligase KCMF1 (EC 6.3.2.-) (FGF-induced in gastric cancer) (Potassium channel modulatory factor) (PCMF) (ZZ-type zinc finger-containing protein 1)	NS2A	0.667606
Q4VC31	CCDC58	Coiled-coil domain-containing protein 58	NS2B	0.667499
Q6IQ16	SPOPL	Speckle-type POZ protein-like (HIB homolog 2) (Roadkill homolog 2)	Capside	0.667481
Q71DI3	HIST2H3A	Histone H3.2 (Histone H3/m) (Histone H3/o)	NS2B	0.667459
O00253	AGRP	Agouti-related protein	NS4A	0.667459
A6NDZ8	MBD3L4	Putative methyl-CpG-binding domain protein 3-like 4 (MBD3-like protein 4)	NS4B	0.667404
Q15059	BRD3	Bromodomain-containing protein 3 (RING3-like protein)	NS2B	0.667385
Q96HJ9	C7orf55	UPF0562 protein C7orf55	NS4B	0.667366
Q6IQ16	SPOPL	Speckle-type POZ protein-like (HIB homolog 2) (Roadkill homolog 2)	NS4B	0.667321
Q1KMD3	HNRNPUL2	Heterogeneous nuclear ribonucleoprotein U-like protein 2 (Scaffold-attachment factor A2) (SAF-A2)	NS2B	0.667246
Q95IE3	HLA-DRB1	HLA class II histocompatibility antigen, DRB1-12 beta chain (MHC class II antigen DRB1*12) (DR-12) (DR12)	NS2A	0.667223
Q9Y5P4	COL4A3BP	Collagen type IV alpha-3-binding protein (Ceramide transfer protein) (hCERT) (Goodpasture antigen-binding protein) (GPBP) (START domain-containing protein 11) (StARD11) (StAR-related lipid transfer protein 11)	NS2B	0.667157
P80303	NUCB2	Nucleobindin-2 (DNA-binding protein NEFA) (Gastric cancer antigen Zg4) (Prepronesfatin) [Cleaved into: Nesfatin-1]	Envelope	0.667147
Q5M775	SPECC1	Cytospin-B (Nuclear structure protein 5) (NSP5) (Sperm antigen HCMOGT-1) (Sperm antigen with calponin homology and coiled-coil domains 1)	Capside	0.667068
Q5H9F3	BCORL1	BCL-6 corepressor-like protein 1 (BCoR-L1) (BCoR-like protein 1)	NS5	0.667059
O00159	MYO1C	Unconventional myosin-Ic (Myosin I beta) (MMI-beta) (MMIb)	NS2B	0.667044
P12956	XRCC6	X-ray repair cross-complementing protein 6 (EC 3.6.4.-) (EC 4.2.99.-) (5'-deoxyribose-5-phosphate lyase Ku70) (5'-dRP lyase Ku70) (70 kDa subunit of Ku antigen) (ATP-dependent DNA helicase 2 subunit 1) (ATP-dependent DNA helicase II 70 kDa subunit) (CTC box-binding factor 75 kDa subunit) (CTC75) (CTCBF) (DNA repair protein XRCC6) (Lupus Ku autoantigen protein p70) (Ku70) (Thyroid-lupus autoantige…	NS2B	0.667018
Q08174	PCDH1	Protocadherin-1 (Cadherin-like protein 1) (Protocadherin-42) (PC42)	NS2B	0.666966
P09630	HOXC6	Homeobox protein Hox-C6 (Homeobox protein CP25) (Homeobox protein HHO.C8) (Homeobox protein Hox-3C)	NS5	0.666902
Q6ZVQ6	0	Putative uncharacterized protein FLJ42213	NS4B	0.666854
Q4U2R8	SLC22A6	Solute carrier family 22 member 6 (Organic anion transporter 1) (hOAT1) (PAH transporter) (hPAHT) (Renal organic anion transporter 1) (hROAT1)	NS2B	0.666816
Q16553	LY6E	Lymphocyte antigen 6E (Ly-6E) (Retinoic acid-induced gene E protein) (RIG-E) (Stem cell antigen 2) (SCA-2) (Thymic shared antigen 1) (TSA-1)	Envelope	0.6668
Q9UKK6	NXT1	NTF2-related export protein 1 (Protein p15)	NS4B	0.666718
P07737	PFN1	Profilin-1 (Epididymis tissue protein Li 184a) (Profilin I)	NS4B	0.666616
P07477	PRSS1	Trypsin-1 (EC 3.4.21.4) (Beta-trypsin) (Cationic trypsinogen) (Serine protease 1) (Trypsin I) [Cleaved into: Alpha-trypsin chain 1; Alpha-trypsin chain 2]	NS2A	0.666557
P35270	SPR	Sepiapterin reductase (SPR) (EC 1.1.1.153)	NS2A	0.666511
Q9UHN6	TMEM2	Transmembrane protein 2	NS4A	0.666424
Q9P225	DNAH2	Dynein heavy chain 2, axonemal (Axonemal beta dynein heavy chain 2) (Ciliary dynein heavy chain 2) (Dynein heavy chain domain-containing protein 3)	Envelope	0.666412
A4D1B5	GSAP	Gamma-secretase-activating protein (GSAP) (Protein pigeon homolog) [Cleaved into: Gamma-secretase-activating protein 16 kDa C-terminal form (GSAP-16K)]	NS2B	0.666361
Q96CC6	RHBDF1	Inactive rhomboid protein 1 (iRhom1) (Epidermal growth factor receptor-related protein) (Rhomboid 5 homolog 1) (Rhomboid family member 1) (p100hRho)	NS3	0.666349
Q9BRP4	PAAF1	Proteasomal ATPase-associated factor 1 (Protein G-16) (WD repeat-containing protein 71)	NS4B	0.666209
Q8IXM3	MRPL41	39S ribosomal protein L41, mitochondrial (L41mt) (MRP-L41) (39S ribosomal protein L27 homolog) (Bcl-2-interacting mitochondrial ribosomal protein L41) (Cell proliferation-inducing gene 3 protein) (MRP-L27 homolog)	NS4A	0.66614
P05771	PRKCB	Protein kinase C beta type (PKC-B) (PKC-beta) (EC 2.7.11.13)	NS5	0.666105
Q99525	HIST1H4G	Histone H4-like protein type G	Membrane	0.666057
Q5T0W9	FAM83B	Protein FAM83B	NS2B	0.666048
P62266	RPS23	40S ribosomal protein S23	Envelope	0.666006
Q9BWW4	SSBP3	Single-stranded DNA-binding protein 3 (Sequence-specific single-stranded-DNA-binding protein)	NS2A	0.665988
P08240	SRPRA	Signal recognition particle receptor subunit alpha (SR-alpha) (Docking protein alpha) (DP-alpha)	NS2A	0.665976
Q86UE3	ZNF546	Zinc finger protein 546 (Zinc finger protein 49)	NS2A	0.665818
Q9Y2K3	MYH15	Myosin-15 (Myosin heavy chain 15)	NS4A	0.665814
P32004	L1CAM	Neural cell adhesion molecule L1 (N-CAM-L1) (NCAM-L1) (CD antigen CD171)	NS2B	0.665707
Q64ET8	FRG2	Protein FRG2 (FSHD region gene 2 protein)	Capside	0.665615
Q9UG63	ABCF2	ATP-binding cassette sub-family F member 2 (Iron-inhibited ABC transporter 2)	NS2A	0.665605
Q494X1	FAM153C	Protein FAM153C	NS4B	0.665547
Q3C1V9	0	Putative uncharacterized protein ENSP00000334305	NS2B	0.665528
A1L4L8	PLAC8L1	PLAC8-like protein 1	NS2A	0.665514
P56278	MTCP1	Protein p13 MTCP-1 (p13MTCP1) (Mature T-cell proliferation-1 type B1) (MTCP-1 type B1)	Envelope	0.665476
Q96AP4	ZUFSP	Zinc finger with UFM1-specific peptidase domain protein	NS4A	0.665449
Q8WZ33	MAFIP	MaFF-interacting protein (Tektin-4 like protein PP5644)	NS2B	0.665431
Q7L7V1	DHX32	Putative pre-mRNA-splicing factor ATP-dependent RNA helicase DHX32 (EC 3.6.4.13) (DEAD/H box 32) (DEAD/H helicase-like protein 1) (DHLP1) (DEAH box protein 32) (HuDDX32)	NS4B	0.66542
A1L167	UBE2QL1	Ubiquitin-conjugating enzyme E2Q-like protein 1 (EC 2.3.2.23) (E2Q-like ubiquitin-conjugating enzyme 1)	NS4B	0.665272
Q9NWW0	HCFC1R1	Host cell factor C1 regulator 1 (HCF-1 beta-propeller-interacting protein)	NS4B	0.665078
Q5BJE1	CCDC178	Coiled-coil domain-containing protein 178	NS2A	0.665067
P62942	FKBP1A	Peptidyl-prolyl cis-trans isomerase FKBP1A (PPIase FKBP1A) (EC 5.2.1.8) (12 kDa FK506-binding protein) (12 kDa FKBP) (FKBP-12) (Calstabin-1) (FK506-binding protein 1A) (FKBP-1A) (Immunophilin FKBP12) (Rotamase)	NS2B	0.664895
P11766	ADH5	Alcohol dehydrogenase class-3 (EC 1.1.1.1) (Alcohol dehydrogenase 5) (Alcohol dehydrogenase class chi chain) (Alcohol dehydrogenase class-III) (Glutathione-dependent formaldehyde dehydrogenase) (FALDH) (FDH) (GSH-FDH) (EC 1.1.1.-) (S-(hydroxymethyl)glutathione dehydrogenase) (EC 1.1.1.284)	NS2A	0.664883
A8MWA6	FAM90A22P	Putative protein FAM90A22P	NS4B	0.664846
O75365	PTP4A3	Protein tyrosine phosphatase type IVA 3 (EC 3.1.3.48) (PRL-R) (Protein-tyrosine phosphatase 4a3) (Protein-tyrosine phosphatase of regenerating liver 3) (PRL-3)	NS5	0.664715
Q9UBX8	B4GALT6	Beta-1,4-galactosyltransferase 6 (Beta-1,4-GalTase 6) (Beta4Gal-T6) (b4Gal-T6) (UDP-Gal:beta-GlcNAc beta-1,4-galactosyltransferase 6) (UDP-galactose:beta-N-acetylglucosamine beta-1,4-galactosyltransferase 6) [Includes: Glucosylceramide beta-1,4-galactosyltransferase (EC 2.4.1.274) (Lactosylceramide synthase) (LacCer synthase) (UDP-Gal:glucosylceramide beta-1,4-galactosyltransferase)]	NS2B	0.664662
Q13202	DUSP8	Dual specificity protein phosphatase 8 (EC 3.1.3.16) (EC 3.1.3.48) (Dual specificity protein phosphatase hVH-5)	NS4B	0.664662
Q8N6V4	C10orf53	UPF0728 protein C10orf53	NS1	0.664648
Q8N8D7	NKAIN3	Sodium/potassium-transporting ATPase subunit beta-1-interacting protein 3 (Na(+)/K(+)-transporting ATPase subunit beta-1-interacting protein 3) (Protein FAM77D)	NS5	0.664597
P16662	UGT2B7	UDP-glucuronosyltransferase 2B7 (UDPGT 2B7) (EC 2.4.1.17) (3,4-catechol estrogen-specific UDPGT) (UDP-glucuronosyltransferase 2B9) (UDPGT 2B9) (UDPGTh-2)	NS4A	0.664516
E0CX11	C7orf73	Uncharacterized protein C7orf73	NS1	0.664428
P13667	PDIA4	Protein disulfide-isomerase A4 (EC 5.3.4.1) (Endoplasmic reticulum resident protein 70) (ER protein 70) (ERp70) (Endoplasmic reticulum resident protein 72) (ER protein 72) (ERp-72) (ERp72)	NS2B	0.66442
Q5BJE1	CCDC178	Coiled-coil domain-containing protein 178	NS2B	0.664384
Q7Z5A7	FAM19A5	Protein FAM19A5 (Chemokine-like protein TAFA-5)	NS4B	0.664244
Q6B0K9	HBM	Hemoglobin subunit mu (Hemoglobin mu chain) (Mu-globin)	NS2B	0.664008
Q9Y6B2	EID1	EP300-interacting inhibitor of differentiation 1 (21 kDa pRb-associated protein) (CREBBP/EP300 inhibitory protein 1) (E1A-like inhibitor of differentiation 1) (EID-1)	NS4A	0.663816
Q9C0F0	ASXL3	Putative Polycomb group protein ASXL3 (Additional sex combs-like protein 3)	NS2A	0.663786
Q5VUE5	C1orf53	Uncharacterized protein C1orf53	NS4B	0.663672
Q13219	PAPPA	Pappalysin-1 (EC 3.4.24.79) (Insulin-like growth factor-dependent IGF-binding protein 4 protease) (IGF-dependent IGFBP-4 protease) (IGFBP-4ase) (Pregnancy-associated plasma protein A) (PAPP-A)	NS2B	0.663636
O15050	TRANK1	TPR and ankyrin repeat-containing protein 1 (Lupus brain antigen 1 homolog)	Capside	0.663582
Q3LI60	KRTAP20-3	Keratin-associated protein 20-3	Envelope	0.663577
P56278	MTCP1	Protein p13 MTCP-1 (p13MTCP1) (Mature T-cell proliferation-1 type B1) (MTCP-1 type B1)	NS3	0.663571
Q7Z3U7	MON2	Protein MON2 homolog (Protein SF21)	Capside	0.663376
P61565	ERVK-21	Endogenous retrovirus group K member 21 Env polyprotein (EnvK1 protein) (Envelope polyprotein) (HERV-K_12q14.1 provirus ancestral Env polyprotein) [Cleaved into: Surface protein (SU); Transmembrane protein (TM)]	NS4B	0.663368
P48061	CXCL12	Stromal cell-derived factor 1 (SDF-1) (hSDF-1) (C-X-C motif chemokine 12) (Intercrine reduced in hepatomas) (IRH) (hIRH) (Pre-B cell growth-stimulating factor) (PBSF) [Cleaved into: SDF-1-beta(3-72); SDF-1-alpha(3-67)]	NS2B	0.663333
Q9GZL8	BPESC1	Putative BPES syndrome breakpoint region protein (BPES candidate 1)	NS2B	0.663196
P59090	TSPEAR-AS2	Putative uncharacterized protein TSPEAR-AS2 (TSPEAR antisense RNA 2) (TSPEAR antisense gene protein 2)	NS1	0.663139
Q9NRG1	PRTFDC1	Phosphoribosyltransferase domain-containing protein 1	NS4A	0.663139
P09564	CD7	T-cell antigen CD7 (GP40) (T-cell leukemia antigen) (T-cell surface antigen Leu-9) (TP41) (CD antigen CD7)	NS5	0.663131
Q5VZY2	PLPP4	Phospholipid phosphatase 4 (EC 3.1.3.4) (Phosphatidic acid phosphatase type 2 domain-containing protein 1A)	NS1	0.663119
Q9H841	NIPAL2	NIPA-like protein 2	Capside	0.662963
Q12923	PTPN13	Tyrosine-protein phosphatase non-receptor type 13 (EC 3.1.3.48) (Fas-associated protein-tyrosine phosphatase 1) (FAP-1) (PTP-BAS) (Protein-tyrosine phosphatase 1E) (PTP-E1) (hPTPE1) (Protein-tyrosine phosphatase PTPL1)	NS4B	0.662937
O00253	AGRP	Agouti-related protein	Membrane	0.662861
Q8N8D9	C5orf56	Uncharacterized protein C5orf56	NS4B	0.662687
Q96HE8	TMEM80	Transmembrane protein 80	NS5	0.662544
P56199	ITGA1	Integrin alpha-1 (CD49 antigen-like family member A) (Laminin and collagen receptor) (VLA-1) (CD antigen CD49a)	NS2A	0.662534
Q9Y2K7	KDM2A	Lysine-specific demethylase 2A (EC 1.14.11.27) (CXXC-type zinc finger protein 8) (F-box and leucine-rich repeat protein 11) (F-box protein FBL7) (F-box protein Lilina) (F-box/LRR-repeat protein 11) (JmjC domain-containing histone demethylation protein 1A) ([Histone-H3]-lysine-36 demethylase 1A)	NS2A	0.66247
Q15116	PDCD1	Programmed cell death protein 1 (Protein PD-1) (hPD-1) (CD antigen CD279)	NS4B	0.662455
Q13765	NACA	Nascent polypeptide-associated complex subunit alpha (NAC-alpha) (Alpha-NAC) (allergen Hom s 2)	NS5	0.66238
Q01449	MYL7	Myosin regulatory light chain 2, atrial isoform (MLC-2a) (MLC2a) (Myosin light chain 2a) (Myosin regulatory light chain 7)	NS5	0.662211
A6NE21	FAM90A18P	Putative protein FAM90A18P/FAM90A19P	NS2A	0.662181
Q14573	ITPR3	Inositol 1,4,5-trisphosphate receptor type 3 (IP3 receptor isoform 3) (IP3R 3) (InsP3R3) (Type 3 inositol 1,4,5-trisphosphate receptor) (Type 3 InsP3 receptor)	Capside	0.662137
Q9H3R0	KDM4C	Lysine-specific demethylase 4C (EC 1.14.11.-) (Gene amplified in squamous cell carcinoma 1 protein) (GASC-1 protein) (JmjC domain-containing histone demethylation protein 3C) (Jumonji domain-containing protein 2C)	Capside	0.662079
Q6NYC8	PPP1R18	Phostensin (Protein phosphatase 1 F-actin cytoskeleton-targeting subunit) (Protein phosphatase 1 regulatory subunit 18)	Envelope	0.662024
Q9BVX2	TMEM106C	Transmembrane protein 106C (Endoplasmic reticulum membrane protein overexpressed in cancer)	NS2B	0.661979
Q16674	MIA	Melanoma-derived growth regulatory protein (Melanoma inhibitory activity protein)	NS4B	0.661951
Q5T5P2	KIAA1217	Sickle tail protein homolog	Capside	0.661935
Q9BWQ6	YIPF2	Protein YIPF2 (YIP1 family member 2)	NS1	0.661879
P06318	0	Ig lambda chain V-VI region WLT	NS2B	0.661867
P62753	RPS6	40S ribosomal protein S6 (Phosphoprotein NP33)	NS2A	0.66181
P15923	TCF3	Transcription factor E2-alpha (Class B basic helix-loop-helix protein 21) (bHLHb21) (Immunoglobulin enhancer-binding factor E12/E47) (Immunoglobulin transcription factor 1) (Kappa-E2-binding factor) (Transcription factor 3) (TCF-3) (Transcription factor ITF-1)	NS4B	0.661805
Q9BYX7	POTEKP	Putative beta-actin-like protein 3 (Kappa-actin) (POTE ankyrin domain family member K)	NS2B	0.66175
O94864	SUPT7L	STAGA complex 65 subunit gamma (Adenocarcinoma antigen ART1) (SPTF-associated factor 65 gamma) (STAF65gamma) (Suppressor of Ty 7-like)	Capside	0.661748
Q7Z2Y5	NRK	Nik-related protein kinase (EC 2.7.11.1)	NS4A	0.661735
P13693	TPT1	Translationally-controlled tumor protein (TCTP) (Fortilin) (Histamine-releasing factor) (HRF) (p23)	NS4B	0.661689
P84243	H3F3A	Histone H3.3	NS4A	0.661657
B7Z6K7	ZNF814	Putative uncharacterized zinc finger protein 814 (Putative zinc finger protein LOC730051)	NS2B	0.661637
Q8TAV3	CYP2W1	Cytochrome P450 2W1 (EC 1.14.14.-) (CYPIIW1)	Capside	0.661636
Q14914	PTGR1	Prostaglandin reductase 1 (PRG-1) (EC 1.3.1.-) (15-oxoprostaglandin 13-reductase) (EC 1.3.1.48) (NADP-dependent leukotriene B4 12-hydroxydehydrogenase) (EC 1.3.1.74)	NS4A	0.661634
Q6ZV80	C2orf91	Uncharacterized protein C2orf91	NS4B	0.661633
P18564	ITGB6	Integrin beta-6	NS4B	0.661628
P42702	LIFR	Leukemia inhibitory factor receptor (LIF receptor) (LIF-R) (CD antigen CD118)	NS1	0.661606
Q9H5L9	C5orf66	Putative uncharacterized protein C5orf66	NS5	0.661419
Q9H0R3	TMEM222	Transmembrane protein 222	NS5	0.661415
O15083	ERC2	ERC protein 2	NS2B	0.661394
Q8NDZ0	BEND2	BEN domain-containing protein 2	Capside	0.661378
P60174	TPI1	Triosephosphate isomerase (TIM) (EC 5.3.1.1) (Triose-phosphate isomerase)	NS4B	0.661375
Q9BUL9	RPP25	Ribonuclease P protein subunit p25 (RNase P protein subunit p25) (EC 3.1.26.5)	Envelope	0.661362
P62805	HIST1H4A	Histone H4	NS3	0.661345
Q9UNW8	GPR132	Probable G-protein coupled receptor 132 (G2 accumulation protein)	NS4B	0.661302
Q8N196	SIX5	Homeobox protein SIX5 (DM locus-associated homeodomain protein) (Sine oculis homeobox homolog 5)	NS2A	0.661182
P05771	PRKCB	Protein kinase C beta type (PKC-B) (PKC-beta) (EC 2.7.11.13)	NS3	0.66118
Q6UWN8	SPINK6	Serine protease inhibitor Kazal-type 6 (Kallikrein inhibitor)	Envelope	0.661175
P39019	RPS19	40S ribosomal protein S19	Membrane	0.661094
Q9H7P9	PLEKHG2	Pleckstrin homology domain-containing family G member 2 (PH domain-containing family G member 2)	NS2A	0.661077
P27986	PIK3R1	Phosphatidylinositol 3-kinase regulatory subunit alpha (PI3-kinase regulatory subunit alpha) (PI3K regulatory subunit alpha) (PtdIns-3-kinase regulatory subunit alpha) (Phosphatidylinositol 3-kinase 85 kDa regulatory subunit alpha) (PI3-kinase subunit p85-alpha) (PtdIns-3-kinase regulatory subunit p85-alpha)	NS4A	0.661066
Q5S007	LRRK2	Leucine-rich repeat serine/threonine-protein kinase 2 (EC 2.7.11.1) (Dardarin)	Capside	0.660847
Q8N319	C6orf223	Uncharacterized protein C6orf223	NS2A	0.660819
O14578	CIT	Citron Rho-interacting kinase (CRIK) (EC 2.7.11.1) (Serine/threonine-protein kinase 21)	NS3	0.660716
O75747	PIK3C2G	Phosphatidylinositol 4-phosphate 3-kinase C2 domain-containing subunit gamma (PI3K-C2-gamma) (PtdIns-3-kinase C2 subunit gamma) (EC 2.7.1.154) (Phosphoinositide 3-kinase-C2-gamma)	Capside	0.660639
Q6UY14	ADAMTSL4	ADAMTS-like protein 4 (ADAMTSL-4) (Thrombospondin repeat-containing protein 1)	Envelope	0.660587
Q9Y4G6	TLN2	Talin-2	Envelope	0.660584
P13693	TPT1	Translationally-controlled tumor protein (TCTP) (Fortilin) (Histamine-releasing factor) (HRF) (p23)	NS5	0.660551
Q5T5X7	BEND3	BEN domain-containing protein 3	Envelope	0.660489
Q9Y6B2	EID1	EP300-interacting inhibitor of differentiation 1 (21 kDa pRb-associated protein) (CREBBP/EP300 inhibitory protein 1) (E1A-like inhibitor of differentiation 1) (EID-1)	NS3	0.660316
Q9H6D7	HAUS4	HAUS augmin-like complex subunit 4	NS5	0.660306
A6NJQ4	FAM90A8P	Putative protein FAM90A8P	NS2A	0.660224
Q9UNK0	STX8	Syntaxin-8	NS2A	0.660192
P06319	0	Ig lambda chain V-VI region EB4	Membrane	0.660144
P0DKV0	SPATA31C1	Spermatogenesis-associated protein 31C1 (Protein FAM75C1)	NS5	0.660121
O60783	MRPS14	28S ribosomal protein S14, mitochondrial (MRP-S14) (S14mt)	NS3	0.6601
E0CX11	C7orf73	Uncharacterized protein C7orf73	NS5	0.660085
Q9Y2K3	MYH15	Myosin-15 (Myosin heavy chain 15)	Capside	0.660059
A6NE52	WDR97	WD repeat-containing protein 97	NS4B	0.660057
Q13608	PEX6	Peroxisome assembly factor 2 (PAF-2) (Peroxin-6) (Peroxisomal biogenesis factor 6) (Peroxisomal-type ATPase 1)	NS5	0.660015
P54849	EMP1	Epithelial membrane protein 1 (EMP-1) (CL-20) (Protein B4B) (Tumor-associated membrane protein)	NS4A	0.659838
O00273	DFFA	DNA fragmentation factor subunit alpha (DNA fragmentation factor 45 kDa subunit) (DFF-45) (Inhibitor of CAD) (ICAD)	Capside	0.659755
Q8IZY2	ABCA7	ATP-binding cassette sub-family A member 7 (ABCA-SSN) (Autoantigen SS-N) (Macrophage ABC transporter)	NS2A	0.659752
Q49MG5	MAP9	Microtubule-associated protein 9 (Aster-associated protein)	NS4A	0.659708
O60706	ABCC9	ATP-binding cassette sub-family C member 9 (Sulfonylurea receptor 2)	NS1	0.659672
Q49MG5	MAP9	Microtubule-associated protein 9 (Aster-associated protein)	NS4B	0.659667
Q9P242	NYAP2	Neuronal tyrosine-phosphorylated phosphoinositide-3-kinase adapter 2	Envelope	0.659638
P42166	TMPO	Lamina-associated polypeptide 2, isoform alpha (Thymopoietin isoform alpha) (TP alpha) (Thymopoietin-related peptide isoform alpha) (TPRP isoform alpha) [Cleaved into: Thymopoietin (TP) (Splenin); Thymopentin (TP5)]	NS2B	0.659551
Q15822	CHRNA2	Neuronal acetylcholine receptor subunit alpha-2	NS4A	0.659531
Q9UK33	ZNF580	Zinc finger protein 580 (LDL-induced EC protein)	Envelope	0.659453
Q9BUY7	EFCAB11	EF-hand calcium-binding domain-containing protein 11	Capside	0.659442
Q9P1T7	MDFIC	MyoD family inhibitor domain-containing protein (I-mfa domain-containing protein) (hIC)	NS2A	0.659359
Q9Y2F5	ICE1	Little elongation complex subunit 1 (Interactor of little elongator complex ELL subunit 1)	NS1	0.659286
P55201	BRPF1	Peregrin (Bromodomain and PHD finger-containing protein 1) (Protein Br140)	NS4A	0.659229
Q15700	DLG2	Disks large homolog 2 (Channel-associated protein of synapse-110) (Chapsyn-110) (Postsynaptic density protein PSD-93)	NS4A	0.65922
P62910	RPL32	60S ribosomal protein L32	Membrane	0.659109
Q9BXL6	CARD14	Caspase recruitment domain-containing protein 14 (CARD-containing MAGUK protein 2) (Carma 2)	NS2B	0.658979
Q658K8	EEF1DP3	Putative elongation factor 1-delta-like protein (Putative EF-1-delta-like pseudogene 3 protein)	NS4A	0.658977
Q9UPN4	CEP131	Centrosomal protein of 131 kDa (5-azacytidine-induced protein 1) (Pre-acrosome localization protein 1)	Envelope	0.658932
P63010	AP2B1	AP-2 complex subunit beta (AP105B) (Adaptor protein complex AP-2 subunit beta) (Adaptor-related protein complex 2 subunit beta) (Beta-2-adaptin) (Beta-adaptin) (Clathrin assembly protein complex 2 beta large chain) (Plasma membrane adaptor HA2/AP2 adaptin beta subunit)	NS5	0.658868
Q06481	APLP2	Amyloid-like protein 2 (APLP-2) (APPH) (Amyloid protein homolog) (CDEI box-binding protein) (CDEBP)	NS2B	0.658731
P49789	FHIT	Bis(5'-adenosyl)-triphosphatase (EC 3.6.1.29) (AP3A hydrolase) (AP3Aase) (Diadenosine 5',5'''-P1,P3-triphosphate hydrolase) (Dinucleosidetriphosphatase) (Fragile histidine triad protein)	NS4B	0.658705
Q9H511	KLHL31	Kelch-like protein 31 (BTB and kelch domain-containing protein 6) (Kelch repeat and BTB domain-containing protein 1) (Kelch-like protein KLHL)	NS5	0.65866
P68431	HIST1H3A	Histone H3.1 (Histone H3/a) (Histone H3/b) (Histone H3/c) (Histone H3/d) (Histone H3/f) (Histone H3/h) (Histone H3/i) (Histone H3/j) (Histone H3/k) (Histone H3/l)	Envelope	0.658565
O75586	MED6	Mediator of RNA polymerase II transcription subunit 6 (Activator-recruited cofactor 33 kDa component) (ARC33) (Mediator complex subunit 6) (hMed6) (Renal carcinoma antigen NY-REN-28)	NS2A	0.658563
Q9H7X0	NAA60	N-alpha-acetyltransferase 60 (EC 2.3.1.48) (EC 2.3.1.88) (Histone acetyltransferase type B protein 4) (HAT4) (N-acetyltransferase 15) (NatF catalytic subunit)	NS2B	0.658542
Q9NQR7	CCDC177	Coiled-coil domain-containing protein 177 (Myelin proteolipid protein-like protein)	NS2B	0.658524
P18124	RPL7	60S ribosomal protein L7	NS5	0.658523
Q14197	ICT1	Peptidyl-tRNA hydrolase ICT1, mitochondrial (EC 3.1.1.29) (39S ribosomal protein L58, mitochondrial) (MRP-L58) (Digestion substraction 1) (DS-1) (Immature colon carcinoma transcript 1 protein)	NS5	0.658376
Q8WWX9	SELM	Selenoprotein M (SelM)	Envelope	0.658331
Q9NSE2	CISH	Cytokine-inducible SH2-containing protein (CIS) (CIS-1) (Protein G18) (Suppressor of cytokine signaling) (SOCS)	Capside	0.658185
Q8WVF2	UCMA	Unique cartilage matrix-associated protein [Cleaved into: Unique cartilage matrix-associated protein C-terminal fragment (Ucma-C) (Gla-rich protein) (GRP)]	NS4B	0.658093
Q7Z7H8	MRPL10	39S ribosomal protein L10, mitochondrial (L10mt) (MRP-L10) (39S ribosomal protein L8, mitochondrial) (L8mt) (MRP-L8)	Capside	0.658002
O95190	OAZ2	Ornithine decarboxylase antizyme 2 (AZ2) (ODC-Az 2)	Membrane	0.658
Q15700	DLG2	Disks large homolog 2 (Channel-associated protein of synapse-110) (Chapsyn-110) (Postsynaptic density protein PSD-93)	NS4B	0.657992
Q8N6F1	CLDN19	Claudin-19	NS2A	0.657823
Q96SN8	CDK5RAP2	CDK5 regulatory subunit-associated protein 2 (CDK5 activator-binding protein C48) (Centrosome-associated protein 215)	NS5	0.657782
P01036	CST4	Cystatin-S (Cystatin-4) (Cystatin-SA-III) (Salivary acidic protein 1)	Membrane	0.657761
Q9NPD5	SLCO1B3	Solute carrier organic anion transporter family member 1B3 (Liver-specific organic anion transporter 2) (LST-2) (Organic anion transporter 8) (Organic anion-transporting polypeptide 8) (OATP-8) (Solute carrier family 21 member 8)	NS5	0.65766
Q7Z3E2	CCDC186	Coiled-coil domain-containing protein 186 (CTCL tumor antigen HD-CL-01/L14-2)	NS2A	0.657655
P48304	REG1B	Lithostathine-1-beta (Pancreatic stone protein 2) (PSP-2) (Regenerating islet-derived protein 1-beta) (REG-1-beta) (Regenerating protein I beta)	NS2B	0.657627
Q8IW03	SIAH3	Seven in absentia homolog 3 (Siah-3)	Capside	0.657574
Q96S44	TP53RK	TP53-regulating kinase (EC 2.7.11.1) (Atypical serine/threonine protein kinase TP53RK) (EKC/KEOPS complex subunit TP53RK) (EC 3.6.-.-) (Nori-2) (p53-related protein kinase)	NS2A	0.657517
P09016	HOXD4	Homeobox protein Hox-D4 (Homeobox protein HHO.C13) (Homeobox protein Hox-4B) (Homeobox protein Hox-5.1)	NS5	0.657503
Q92759	GTF2H4	General transcription factor IIH subunit 4 (Basic transcription factor 2 52 kDa subunit) (BTF2 p52) (General transcription factor IIH polypeptide 4) (TFIIH basal transcription factor complex p52 subunit)	NS5	0.657486
Q8NEZ3	WDR19	WD repeat-containing protein 19	NS2A	0.657485
Q96M43	NBPF4	Neuroblastoma breakpoint family member 4	Capside	0.657444
Q02241	KIF23	Kinesin-like protein KIF23 (Kinesin-like protein 5) (Mitotic kinesin-like protein 1)	NS2B	0.657419
P25092	GUCY2C	Heat-stable enterotoxin receptor (STA receptor) (hSTAR) (EC 4.6.1.2) (Guanylyl cyclase C) (GC-C) (Intestinal guanylate cyclase)	NS2A	0.657369
Q9H0R3	TMEM222	Transmembrane protein 222	Envelope	0.657344
Q96CN7	ISOC1	Isochorismatase domain-containing protein 1	NS1	0.657324
O60573	EIF4E2	Eukaryotic translation initiation factor 4E type 2 (eIF-4E type 2) (eIF4E type 2) (Eukaryotic translation initiation factor 4E homologous protein) (Eukaryotic translation initiation factor 4E-like 3) (eIF4E-like protein 4E-LP) (mRNA cap-binding protein 4EHP) (mRNA cap-binding protein type 3)	Capside	0.657256
Q9NS61	KCNIP2	Kv channel-interacting protein 2 (KChIP2) (A-type potassium channel modulatory protein 2) (Cardiac voltage-gated potassium channel modulatory subunit) (Potassium channel-interacting protein 2)	Capside	0.657119
P09341	CXCL1	Growth-regulated alpha protein (C-X-C motif chemokine 1) (GRO-alpha(1-73)) (Melanoma growth stimulatory activity) (MGSA) (Neutrophil-activating protein 3) (NAP-3) [Cleaved into: GRO-alpha(4-73); GRO-alpha(5-73); GRO-alpha(6-73)]	NS2B	0.657116
P22749	GNLY	Granulysin (Lymphokine LAG-2) (Protein NKG5) (T-cell activation protein 519)	NS3	0.657089
Q8N661	TMEM86B	Lysoplasmalogenase (EC 3.3.2.2) (EC 3.3.2.5) (Transmembrane protein 86B)	NS3	0.657075
P0C7X4	FTH1P19	Putative ferritin heavy polypeptide-like 19 (Ferritin heavy polypeptide 1 pseudogene 19)	NS5	0.657043
Q9P0V3	SH3BP4	SH3 domain-binding protein 4 (EH-binding protein 10) (Transferrin receptor-trafficking protein)	Capside	0.65696
Q9H0A3	TMEM191A	Transmembrane protein 191A	Capside	0.656947
A6NEW6	FAM90A16P	Putative protein FAM90A16P/FAM90A17P	NS5	0.656853
Q6NYC8	PPP1R18	Phostensin (Protein phosphatase 1 F-actin cytoskeleton-targeting subunit) (Protein phosphatase 1 regulatory subunit 18)	NS2A	0.656783
O60287	URB1	Nucleolar pre-ribosomal-associated protein 1 (Nucleolar protein 254 kDa) (URB1 ribosome biogenesis 1 homolog)	NS4A	0.656716
Q6P161	MRPL54	39S ribosomal protein L54, mitochondrial (L54mt) (MRP-L54)	NS4B	0.656695
Q5T5X7	BEND3	BEN domain-containing protein 3	NS5	0.656679
Q9BX82	ZNF471	Zinc finger protein 471 (EZFIT-related protein 1)	NS2B	0.656578
A6NHM9	MOXD2P	Putative DBH-like monooxygenase protein 2 (EC 1.14.17.-) (DBH-like monooxygenase protein 2 pseudogene)	NS5	0.656554
O00743	PPP6C	Serine/threonine-protein phosphatase 6 catalytic subunit (PP6C) (EC 3.1.3.16) [Cleaved into: Serine/threonine-protein phosphatase 6 catalytic subunit, N-terminally processed]	NS4A	0.656548
P0C838	ERICH1-AS1	Putative uncharacterized protein encoded by ERICH1-AS1 (ERICH1 antisense RNA 1) (ERICH1 antisense gene protein 1) (Putative DAP-2 like protein)	NS2A	0.656536
Q56P03	EAPP	E2F-associated phosphoprotein (EAPP)	NS1	0.656532
P48061	CXCL12	Stromal cell-derived factor 1 (SDF-1) (hSDF-1) (C-X-C motif chemokine 12) (Intercrine reduced in hepatomas) (IRH) (hIRH) (Pre-B cell growth-stimulating factor) (PBSF) [Cleaved into: SDF-1-beta(3-72); SDF-1-alpha(3-67)]	NS1	0.656487
Q86UE3	ZNF546	Zinc finger protein 546 (Zinc finger protein 49)	NS5	0.656458
Q7L1W4	LRRC8D	Volume-regulated anion channel subunit LRRC8D (Leucine-rich repeat-containing protein 5) (Leucine-rich repeat-containing protein 8D)	Envelope	0.65636
Q5VT03	NUTM2D	NUT family member 2D	NS2B	0.656195
Q5VWK0	NBPF6	Neuroblastoma breakpoint family member 6	Capside	0.656194
P54849	EMP1	Epithelial membrane protein 1 (EMP-1) (CL-20) (Protein B4B) (Tumor-associated membrane protein)	NS4B	0.656144
Q9NX78	TMEM260	Transmembrane protein 260	NS4A	0.655998
Q8NI28	LINC01006	Putative uncharacterized protein encoded by LINC01006 (Long intergenic non-protein coding RNA 1006)	NS5	0.655909
O00159	MYO1C	Unconventional myosin-Ic (Myosin I beta) (MMI-beta) (MMIb)	NS1	0.6559
Q6UXS0	CLEC19A	C-type lectin domain family 19 member A	NS4B	0.655869
Q9H5J4	ELOVL6	Elongation of very long chain fatty acids protein 6 (EC 2.3.1.199) (3-keto acyl-CoA synthase ELOVL6) (ELOVL fatty acid elongase 6) (ELOVL FA elongase 6) (Fatty acid elongase 2) (hELO2) (Fatty acyl-CoA elongase) (Long-chain fatty-acyl elongase) (Very long chain 3-ketoacyl-CoA synthase 6) (Very long chain 3-oxoacyl-CoA synthase 6)	Capside	0.655866
Q86UP3	ZFHX4	Zinc finger homeobox protein 4 (Zinc finger homeodomain protein 4) (ZFH-4)	NS4B	0.655831
Q9BUY7	EFCAB11	EF-hand calcium-binding domain-containing protein 11	Membrane	0.655739
A6NFN3	RBFOX3	RNA binding protein fox-1 homolog 3 (Fox-1 homolog C)	NS1	0.655706
Q9Y2K7	KDM2A	Lysine-specific demethylase 2A (EC 1.14.11.27) (CXXC-type zinc finger protein 8) (F-box and leucine-rich repeat protein 11) (F-box protein FBL7) (F-box protein Lilina) (F-box/LRR-repeat protein 11) (JmjC domain-containing histone demethylation protein 1A) ([Histone-H3]-lysine-36 demethylase 1A)	NS4B	0.655673
Q01831	XPC	DNA repair protein complementing XP-C cells (Xeroderma pigmentosum group C-complementing protein) (p125)	NS4A	0.655648
O75400	PRPF40A	Pre-mRNA-processing factor 40 homolog A (Fas ligand-associated factor 1) (Formin-binding protein 11) (Formin-binding protein 3) (Huntingtin yeast partner A) (Huntingtin-interacting protein 10) (HIP-10) (Huntingtin-interacting protein A) (Renal carcinoma antigen NY-REN-6)	NS2B	0.655501
Q86UE3	ZNF546	Zinc finger protein 546 (Zinc finger protein 49)	NS2B	0.655449
Q6ZRR9	DCDC5	Doublecortin domain-containing protein 5	Envelope	0.655427
A1A4T8	LINC01588	Uncharacterized protein encoded by LINC01588	NS4B	0.655406
P60673	PFN3	Profilin-3 (Profilin III)	NS2B	0.655392
Q8NFF2	SLC24A4	Sodium/potassium/calcium exchanger 4 (Na(+)/K(+)/Ca(2+)-exchange protein 4) (Solute carrier family 24 member 4)	NS2B	0.65537
P78357	CNTNAP1	Contactin-associated protein 1 (Caspr) (Caspr1) (Neurexin IV) (Neurexin-4) (p190)	NS4A	0.655354
Q6ZYL4	GTF2H5	General transcription factor IIH subunit 5 (General transcription factor IIH polypeptide 5) (TFB5 ortholog) (TFIIH basal transcription factor complex TTD-A subunit)	Envelope	0.655342
Q13609	DNASE1L3	Deoxyribonuclease gamma (DNase gamma) (EC 3.1.21.-) (DNase I homolog protein DHP2) (Deoxyribonuclease I-like 3) (DNase I-like 3) (Liver and spleen DNase) (LS-DNase) (LSD)	NS2A	0.655261
P19957	PI3	Elafin (Elastase-specific inhibitor) (ESI) (Peptidase inhibitor 3) (PI-3) (Protease inhibitor WAP3) (Skin-derived antileukoproteinase) (SKALP) (WAP four-disulfide core domain protein 14)	NS4B	0.655189
Q14693	LPIN1	Phosphatidate phosphatase LPIN1 (EC 3.1.3.4) (Lipin-1)	Capside	0.655172
P20794	MAK	Serine/threonine-protein kinase MAK (EC 2.7.11.22) (Male germ cell-associated kinase)	NS4B	0.655157
Q5T0N1	CFAP70	Cilia- and flagella-associated protein 70 (Tetratricopeptide repeat protein 18) (TPR repeat protein 18)	NS2B	0.655129
A8MW92	PHF20L1	PHD finger protein 20-like protein 1	NS1	0.655097
Q9BWT3	PAPOLG	Poly(A) polymerase gamma (PAP-gamma) (EC 2.7.7.19) (Neo-poly(A) polymerase) (Neo-PAP) (Polynucleotide adenylyltransferase gamma) (SRP RNA 3'-adenylating enzyme)	NS2B	0.655094
Q7L1W4	LRRC8D	Volume-regulated anion channel subunit LRRC8D (Leucine-rich repeat-containing protein 5) (Leucine-rich repeat-containing protein 8D)	NS2B	0.655017
Q16695	HIST3H3	Histone H3.1t (H3/t) (H3t) (H3/g)	Envelope	0.655009
Q6ZRS4	CCDC129	Coiled-coil domain-containing protein 129	NS2A	0.654983
P62847	RPS24	40S ribosomal protein S24	NS4A	0.654948
Q7Z4B0	LINC00305	Putative uncharacterized protein encoded by LINC00305	NS4B	0.654942
Q99570	PIK3R4	Phosphoinositide 3-kinase regulatory subunit 4 (PI3-kinase regulatory subunit 4) (EC 2.7.11.1) (PI3-kinase p150 subunit) (Phosphoinositide 3-kinase adaptor protein)	NS1	0.654937
Q96S99	PLEKHF1	Pleckstrin homology domain-containing family F member 1 (PH domain-containing family F member 1) (Lysosome-associated apoptosis-inducing protein containing PH and FYVE domains) (Apoptosis-inducing protein) (PH and FYVE domain-containing protein 1) (Phafin-1) (Zinc finger FYVE domain-containing protein 15)	Capside	0.654923
Q99497	PARK7	Protein deglycase DJ-1 (DJ-1) (EC 3.1.2.-) (EC 3.5.1.-) (Oncogene DJ1) (Parkinson disease protein 7)	NS5	0.654841
Q8NEQ5	C1orf162	Transmembrane protein C1orf162	NS5	0.654758
Q9NQZ6	ZC4H2	Zinc finger C4H2 domain-containing protein (Hepatocellular carcinoma-associated antigen 127)	NS5	0.654754
Q8TBY0	RBM46	Probable RNA-binding protein 46 (Cancer/testis antigen 68) (CT68) (RNA-binding motif protein 46)	NS2B	0.65474
P01777	0	Ig heavy chain V-III region TEI	NS4B	0.654681
P01037	CST1	Cystatin-SN (Cystain-SA-I) (Cystatin-1) (Salivary cystatin-SA-1)	NS4A	0.654596
Q86VP1	TAX1BP1	Tax1-binding protein 1 (TRAF6-binding protein)	NS2A	0.654513
Q86YV5	SGK223	Tyrosine-protein kinase SgK223 (EC 2.7.10.2) (Sugen kinase 223)	Capside	0.654511
Q9BWQ6	YIPF2	Protein YIPF2 (YIP1 family member 2)	NS4B	0.654355
Q96M86	DNHD1	Dynein heavy chain domain-containing protein 1 (Dynein heavy chain domain 1-like protein) (Protein CCDC35)	NS2B	0.654261
Q9BWW4	SSBP3	Single-stranded DNA-binding protein 3 (Sequence-specific single-stranded-DNA-binding protein)	Envelope	0.654158
Q13202	DUSP8	Dual specificity protein phosphatase 8 (EC 3.1.3.16) (EC 3.1.3.48) (Dual specificity protein phosphatase hVH-5)	NS2A	0.65412
P16662	UGT2B7	UDP-glucuronosyltransferase 2B7 (UDPGT 2B7) (EC 2.4.1.17) (3,4-catechol estrogen-specific UDPGT) (UDP-glucuronosyltransferase 2B9) (UDPGT 2B9) (UDPGTh-2)	Capside	0.653961
O60500	NPHS1	Nephrin (Renal glomerulus-specific cell adhesion receptor)	NS4B	0.653944
Q96HE8	TMEM80	Transmembrane protein 80	Envelope	0.653896
O00453	LST1	Leukocyte-specific transcript 1 protein (Protein B144)	NS2B	0.653809
Q96R05	RBP7	Retinoid-binding protein 7 (Cellular retinoic acid-binding protein 4) (CRABP4) (CRBP4) (Cellular retinoic acid-binding protein IV) (CRABP-IV)	NS4B	0.653805
Q99525	HIST1H4G	Histone H4-like protein type G	NS1	0.653792
O60783	MRPS14	28S ribosomal protein S14, mitochondrial (MRP-S14) (S14mt)	Envelope	0.653783
Q8WW34	TMEM239	Transmembrane protein 239	Envelope	0.653736
Q14831	GRM7	Metabotropic glutamate receptor 7 (mGluR7)	NS2B	0.653689
Q5T4D3	TMTC4	Transmembrane and TPR repeat-containing protein 4	NS2B	0.653617
Q75NE6	MIR17HG	Putative microRNA 17 host gene protein (Putative microRNA host gene 1 protein)	NS5	0.653559
Q71DI3	HIST2H3A	Histone H3.2 (Histone H3/m) (Histone H3/o)	Membrane	0.6534
Q9BUY7	EFCAB11	EF-hand calcium-binding domain-containing protein 11	NS4B	0.65339
Q96KN7	RPGRIP1	X-linked retinitis pigmentosa GTPase regulator-interacting protein 1 (RPGR-interacting protein 1)	NS2B	0.653363
O15049	N4BP3	NEDD4-binding protein 3 (N4BP3)	NS2B	0.653329
Q9P0N9	TBC1D7	TBC1 domain family member 7 (Cell migration-inducing protein 23)	NS5	0.653315
Q01449	MYL7	Myosin regulatory light chain 2, atrial isoform (MLC-2a) (MLC2a) (Myosin light chain 2a) (Myosin regulatory light chain 7)	NS4B	0.653303
Q7Z4P5	GDF7	Growth/differentiation factor 7 (GDF-7)	NS4B	0.653296
O43159	RRP8	Ribosomal RNA-processing protein 8 (EC 2.1.1.-) (Cerebral protein 1) (Nucleomethylin)	NS5	0.653155
O75132	ZBED4	Zinc finger BED domain-containing protein 4	NS5	0.653136
Q86Y27	BAGE5	B melanoma antigen 5 (Cancer/testis antigen 2.5) (CT2.5)	NS5	0.65313
Q13615	MTMR3	Myotubularin-related protein 3 (EC 3.1.3.48) (FYVE domain-containing dual specificity protein phosphatase 1) (FYVE-DSP1) (Phosphatidylinositol-3,5-bisphosphate 3-phosphatase) (EC 3.1.3.95) (Phosphatidylinositol-3-phosphate phosphatase) (EC 3.1.3.64) (Zinc finger FYVE domain-containing protein 10)	Capside	0.653124
Q6RSH7	VHLL	Von Hippel-Lindau-like protein (VHL-like protein) (VLP)	Envelope	0.653076
P13611	VCAN	Versican core protein (Chondroitin sulfate proteoglycan core protein 2) (Chondroitin sulfate proteoglycan 2) (Glial hyaluronate-binding protein) (GHAP) (Large fibroblast proteoglycan) (PG-M)	Capside	0.652973
Q14641	INSL4	Early placenta insulin-like peptide (EPIL) (Insulin-like peptide 4) (Placentin) [Cleaved into: Early placenta insulin-like peptide B chain; Early placenta insulin-like peptide A chain]	NS4B	0.6529
Q9NXP7	GIN1	Gypsy retrotransposon integrase-like protein 1 (GIN-1) (Ty3/Gypsy integrase 1) (Zinc finger H2C2 domain-containing protein)	NS5	0.652828
P48066	SLC6A11	Sodium- and chloride-dependent GABA transporter 3 (GAT-3) (Solute carrier family 6 member 11)	NS2B	0.652807
A8MX19	FAM90A12P	Putative protein FAM90A12P	NS5	0.652759
P29536	LMOD1	Leiomodin-1 (64 kDa autoantigen 1D) (64 kDa autoantigen 1D3) (64 kDa autoantigen D1) (Leiomodin, muscle form) (Smooth muscle leiomodin) (SM-Lmod) (Thyroid-associated ophthalmopathy autoantigen)	NS5	0.652653
Q8N1T3	MYO1H	Unconventional myosin-Ih (Myosin-1H)	Membrane	0.652651
Q8NAU1	FNDC5	Fibronectin type III domain-containing protein 5 (Fibronectin type III repeat-containing protein 2) [Cleaved into: Irisin]	NS4B	0.65254
Q96JC1	VPS39	Vam6/Vps39-like protein (TRAP1-like protein) (hVam6p)	NS2B	0.652393
P01625	0	Ig kappa chain V-IV region Len	Envelope	0.652389
Q71DI3	HIST2H3A	Histone H3.2 (Histone H3/m) (Histone H3/o)	Envelope	0.65236
Q2TAA2	IAH1	Isoamyl acetate-hydrolyzing esterase 1 homolog (EC 3.1.-.-)	NS2A	0.652303
Q71DI3	HIST2H3A	Histone H3.2 (Histone H3/m) (Histone H3/o)	NS1	0.652288
Q6UWF3	SCIMP	SLP adapter and CSK-interacting membrane protein (SLP65/SLP76, Csk-interacting membrane protein)	NS4B	0.65222
P0C843	LINC00032	Putative uncharacterized protein encoded by LINC00032	Envelope	0.65221
Q5MJ09	SPANXN3	Sperm protein associated with the nucleus on the X chromosome N3 (Nuclear-associated protein SPAN-Xn3) (SPANX-N3) (SPANX family member N3)	NS4A	0.652192
Q7Z3Z2	RD3	Protein RD3 (Retinal degeneration protein 3)	NS5	0.65215
Q9Y235	APOBEC2	C->U-editing enzyme APOBEC-2 (EC 3.5.4.36) (mRNA(cytosine(6666)) deaminase 2)	NS4B	0.652141
O95926	SYF2	Pre-mRNA-splicing factor SYF2 (CCNDBP1-interactor) (p29)	NS5	0.65208
P15882	CHN1	N-chimaerin (A-chimaerin) (Alpha-chimerin) (N-chimerin) (NC) (Rho GTPase-activating protein 2)	NS5	0.651967
Q9P242	NYAP2	Neuronal tyrosine-phosphorylated phosphoinositide-3-kinase adapter 2	NS3	0.65195
P13671	C6	Complement component C6	NS2A	0.651942
P52744	ZNF138	Zinc finger protein 138	NS4A	0.651714
Q96FV9	THOC1	THO complex subunit 1 (Tho1) (Nuclear matrix protein p84) (p84N5) (hTREX84)	NS2B	0.651682
Q9Y6B2	EID1	EP300-interacting inhibitor of differentiation 1 (21 kDa pRb-associated protein) (CREBBP/EP300 inhibitory protein 1) (E1A-like inhibitor of differentiation 1) (EID-1)	Envelope	0.651676
O43156	TTI1	TELO2-interacting protein 1 homolog (Protein SMG10)	NS4A	0.651644
Q9NXH3	PPP1R14D	Protein phosphatase 1 regulatory subunit 14D (Gastrointestinal and brain-specific PP1-inhibitory protein 1) (GBPI-1)	Membrane	0.651638
Q96H35	RBM18	Probable RNA-binding protein 18 (RNA-binding motif protein 18)	Membrane	0.651633
Q99570	PIK3R4	Phosphoinositide 3-kinase regulatory subunit 4 (PI3-kinase regulatory subunit 4) (EC 2.7.11.1) (PI3-kinase p150 subunit) (Phosphoinositide 3-kinase adaptor protein)	Envelope	0.651535
Q6P3V2	ZNF585A	Zinc finger protein 585A	NS5	0.651491
Q17R89	ARHGAP44	Rho GTPase-activating protein 44 (NPC-A-10) (Rho-type GTPase-activating protein RICH2) (RhoGAP interacting with CIP4 homologs protein 2) (RICH-2)	Envelope	0.651479
Q99501	GAS2L1	GAS2-like protein 1 (GAS2-related protein on chromosome 22) (Growth arrest-specific protein 2-like 1)	NS2B	0.651426
Q6ZSU1	CYP2G1P	Putative inactive cytochrome P450 2G1 (Cytochrome P450 2G1 pseudogene)	NS2B	0.651405
Q6ZRR9	DCDC5	Doublecortin domain-containing protein 5	NS4B	0.651253
P13804	ETFA	Electron transfer flavoprotein subunit alpha, mitochondrial (Alpha-ETF)	NS4B	0.651131
Q8TC29	ENKUR	Enkurin	NS5	0.651035
P17252	PRKCA	Protein kinase C alpha type (PKC-A) (PKC-alpha) (EC 2.7.11.13)	NS2B	0.650997
O60361	NME2P1	Putative nucleoside diphosphate kinase (NDK) (NDP kinase) (EC 2.7.4.6)	NS2B	0.650957
P57738	TCTA	T-cell leukemia translocation-altered gene protein (T-cell leukemia translocation-associated gene protein)	Envelope	0.650949
P52824	DGKQ	Diacylglycerol kinase theta (DAG kinase theta) (EC 2.7.1.107) (Diglyceride kinase theta) (DGK-theta)	NS2B	0.65091
Q9P2D0	IBTK	Inhibitor of Bruton tyrosine kinase (IBtk)	NS3	0.65087
Q5W111	SPRYD7	SPRY domain-containing protein 7 (Chronic lymphocytic leukemia deletion region gene 6 protein) (CLL deletion region gene 6 protein)	NS1	0.65087
Q9UNK4	PLA2G2D	Group IID secretory phospholipase A2 (GIID sPLA2) (sPLA2-IID) (EC 3.1.1.4) (PLA2IID) (Phosphatidylcholine 2-acylhydrolase 2D) (Secretory-type PLA, stroma-associated homolog)	Membrane	0.650776
P10586	PTPRF	Receptor-type tyrosine-protein phosphatase F (EC 3.1.3.48) (Leukocyte common antigen related) (LAR)	NS2B	0.650694
Q56NI9	ESCO2	N-acetyltransferase ESCO2 (EC 2.3.1.-) (Establishment of cohesion 1 homolog 2) (ECO1 homolog 2)	Capside	0.65063
Q96KT0	FAM167A-AS1	Uncharacterized protein FAM167A-AS1 (FAM167A antisense RNA 1) (FAM167A antisense gene protein 1)	NS2A	0.650606
Q9UBX8	B4GALT6	Beta-1,4-galactosyltransferase 6 (Beta-1,4-GalTase 6) (Beta4Gal-T6) (b4Gal-T6) (UDP-Gal:beta-GlcNAc beta-1,4-galactosyltransferase 6) (UDP-galactose:beta-N-acetylglucosamine beta-1,4-galactosyltransferase 6) [Includes: Glucosylceramide beta-1,4-galactosyltransferase (EC 2.4.1.274) (Lactosylceramide synthase) (LacCer synthase) (UDP-Gal:glucosylceramide beta-1,4-galactosyltransferase)]	Envelope	0.650599
Q99935	PROL1	Proline-rich protein 1 (PRL1) (Basic proline-rich lacrimal protein) [Cleaved into: Opiorphin]	NS2A	0.650567
Q9NPH9	IL26	Interleukin-26 (IL-26) (Protein AK155)	NS4A	0.650537
Q6UVM3	KCNT2	Potassium channel subfamily T member 2 (Sequence like an intermediate conductance potassium channel subunit) (Sodium and chloride-activated ATP-sensitive potassium channel Slo2.1)	Capside	0.650534
Q71F56	MED13L	Mediator of RNA polymerase II transcription subunit 13-like (Mediator complex subunit 13-like) (Thyroid hormone receptor-associated protein 2) (Thyroid hormone receptor-associated protein complex 240 kDa component-like)	NS2A	0.650503
Q5VW22	AGAP6	Arf-GAP with GTPase, ANK repeat and PH domain-containing protein 6 (AGAP-6) (Centaurin-gamma-like family member 3)	NS2B	0.650371
P52744	ZNF138	Zinc finger protein 138	NS4B	0.650362
Q9BVG4	PBDC1	Protein PBDC1 (Polysaccharide biosynthesis domain-containing protein 1)	NS3	0.650329
P13804	ETFA	Electron transfer flavoprotein subunit alpha, mitochondrial (Alpha-ETF)	NS2A	0.650265
P01763	0	Ig heavy chain V-III region WEA	NS5	0.650254
Q96PE5	OPALIN	Opalin (Oligodendrocytic myelin paranodal and inner loop protein) (Transmembrane protein 10)	NS4A	0.650226
Q8N8Q3	ENDOV	Endonuclease V (hEndoV) (EC 3.1.26.-) (Inosine-specific endoribonuclease)	Envelope	0.650218
P59797	SELV	Selenoprotein V (SelV)	Envelope	0.649978
P01780	0	Ig heavy chain V-III region JON	NS5	0.64996
Q9GIY3	HLA-DRB1	HLA class II histocompatibility antigen, DRB1-14 beta chain (MHC class II antigen DRB1*14) (DR-14) (DR14)	NS2A	0.64995
P57738	TCTA	T-cell leukemia translocation-altered gene protein (T-cell leukemia translocation-associated gene protein)	NS2B	0.649945
Q8WWX9	SELM	Selenoprotein M (SelM)	NS4A	0.649876
P01613	0	Ig kappa chain V-I region Ni	NS1	0.649873
P14174	MIF	Macrophage migration inhibitory factor (MIF) (EC 5.3.2.1) (Glycosylation-inhibiting factor) (GIF) (L-dopachrome isomerase) (L-dopachrome tautomerase) (EC 5.3.3.12) (Phenylpyruvate tautomerase)	Envelope	0.649812
Q14916	SLC17A1	Sodium-dependent phosphate transport protein 1 (Na(+)/PI cotransporter 1) (Na/Pi-4) (Renal Na(+)-dependent phosphate cotransporter 1) (Renal sodium-dependent phosphate transport protein 1) (Renal sodium-phosphate transport protein 1) (Sodium/phosphate cotransporter 1) (Solute carrier family 17 member 1)	Envelope	0.649811
Q9Y6B2	EID1	EP300-interacting inhibitor of differentiation 1 (21 kDa pRb-associated protein) (CREBBP/EP300 inhibitory protein 1) (E1A-like inhibitor of differentiation 1) (EID-1)	Membrane	0.649807
Q13609	DNASE1L3	Deoxyribonuclease gamma (DNase gamma) (EC 3.1.21.-) (DNase I homolog protein DHP2) (Deoxyribonuclease I-like 3) (DNase I-like 3) (Liver and spleen DNase) (LS-DNase) (LSD)	Capside	0.649788
P10072	HKR1	Krueppel-related zinc finger protein 1 (Protein HKR1) (Zinc finger protein 875)	NS4A	0.649736
Q9P289	STK26	Serine/threonine-protein kinase 26 (EC 2.7.11.1) (MST3 and SOK1-related kinase) (Mammalian STE20-like protein kinase 4) (MST-4) (STE20-like kinase MST4) (Serine/threonine-protein kinase MASK)	NS2B	0.649703
Q9Y5Z9	UBIAD1	UbiA prenyltransferase domain-containing protein 1 (EC 2.5.1.-) (Transitional epithelial response protein 1)	NS1	0.649538
Q969S6	TMEM203	Transmembrane protein 203	NS4B	0.649475
Q6PK81	ZNF773	Zinc finger protein 773 (Zinc finger protein 419B)	NS5	0.649388
O15050	TRANK1	TPR and ankyrin repeat-containing protein 1 (Lupus brain antigen 1 homolog)	NS2B	0.649315
P13804	ETFA	Electron transfer flavoprotein subunit alpha, mitochondrial (Alpha-ETF)	NS2B	0.649269
Q5VUJ5	AGAP7P	Putative Arf-GAP with GTPase, ANK repeat and PH domain-containing protein 7 (AGAP-7) (Arf-GAP with GTPase, ANK repeat and PH domain-containing protein 7 pseudogene) (Centaurin-gamma-like family member 4)	NS2B	0.649243
Q5JPH6	EARS2	Probable glutamate--tRNA ligase, mitochondrial (EC 6.1.1.17) (Glutamyl-tRNA synthetase) (GluRS)	NS5	0.649187
Q96ND8	ZNF583	Zinc finger protein 583 (Zinc finger protein L3-5)	NS2B	0.649134
Q99081	TCF12	Transcription factor 12 (TCF-12) (Class B basic helix-loop-helix protein 20) (bHLHb20) (DNA-binding protein HTF4) (E-box-binding protein) (Transcription factor HTF-4)	NS2B	0.649075
Q5H9F3	BCORL1	BCL-6 corepressor-like protein 1 (BCoR-L1) (BCoR-like protein 1)	NS2A	0.649042
Q16674	MIA	Melanoma-derived growth regulatory protein (Melanoma inhibitory activity protein)	NS2B	0.648994
P01711	0	Ig lambda chain V-II region VIL	Envelope	0.648946
Q8TCC3	MRPL30	39S ribosomal protein L30, mitochondrial (L30mt) (MRP-L30) (39S ribosomal protein L28, mitochondrial) (L28mt) (MRP-L28)	Membrane	0.648943
Q13326	SGCG	Gamma-sarcoglycan (Gamma-SG) (35 kDa dystrophin-associated glycoprotein) (35DAG)	Envelope	0.648932
Q6XCG6	PP632	Putative uncharacterized protein PP632	NS2A	0.648846
Q6PI25	CNIH2	Protein cornichon homolog 2 (CNIH-2) (Cornichon family AMPA receptor auxiliary protein 2) (Cornichon-like protein)	Capside	0.648845
Q86WZ0	HEATR4	HEAT repeat-containing protein 4	NS2B	0.648723
Q8IVQ6	ZDHHC21	Palmitoyltransferase ZDHHC21 (EC 2.3.1.225) (Zinc finger DHHC domain-containing protein 21) (DHHC-21)	NS4B	0.648709
Q8TBE1	CNIH3	Protein cornichon homolog 3 (CNIH-3) (Cornichon family AMPA receptor auxiliary protein 3)	NS2B	0.648707
Q92759	GTF2H4	General transcription factor IIH subunit 4 (Basic transcription factor 2 52 kDa subunit) (BTF2 p52) (General transcription factor IIH polypeptide 4) (TFIIH basal transcription factor complex p52 subunit)	NS2B	0.648692
Q6IQ55	TTBK2	Tau-tubulin kinase 2 (EC 2.7.11.1)	NS2A	0.648643
Q00872	MYBPC1	Myosin-binding protein C, slow-type (Slow MyBP-C) (C-protein, skeletal muscle slow isoform)	NS5	0.648495
O14746	TERT	Telomerase reverse transcriptase (EC 2.7.7.49) (HEST2) (Telomerase catalytic subunit) (Telomerase-associated protein 2) (TP2)	NS4A	0.648455
Q8IY33	MICALL2	MICAL-like protein 2 (Junctional Rab13-binding protein) (Molecule interacting with CasL-like 2) (MICAL-L2)	NS2B	0.648426
Q8WTW4	NPRL2	Nitrogen permease regulator 2-like protein (NPR2-like protein) (Gene 21 protein) (G21 protein) (Tumor suppressor candidate 4)	Capside	0.648363
Q8TEQ6	GEMIN5	Gem-associated protein 5 (Gemin5)	NS2B	0.64835
Q8IU89	CERS3	Ceramide synthase 3 (CerS3) (EC 2.3.1.24) (Dihydroceramide synthase 3) (LAG1 longevity assurance homolog 3)	NS4A	0.648335
Q16695	HIST3H3	Histone H3.1t (H3/t) (H3t) (H3/g)	NS1	0.648327
P13612	ITGA4	Integrin alpha-4 (CD49 antigen-like family member D) (Integrin alpha-IV) (VLA-4 subunit alpha) (CD antigen CD49d)	Membrane	0.64832
Q5D1E8	ZC3H12A	Ribonuclease ZC3H12A (EC 3.1.-.-) (MCP-induced protein 1) (Zinc finger CCCH domain-containing protein 12A)	NS2A	0.648315
Q9UBT3	DKK4	Dickkopf-related protein 4 (Dickkopf-4) (Dkk-4) (hDkk-4) [Cleaved into: Dickkopf-related protein 4 short form]	Capside	0.648295
Q2PPJ7	RALGAPA2	Ral GTPase-activating protein subunit alpha-2 (250 kDa substrate of Akt) (AS250) (p220)	NS2B	0.64824
Q9UBT3	DKK4	Dickkopf-related protein 4 (Dickkopf-4) (Dkk-4) (hDkk-4) [Cleaved into: Dickkopf-related protein 4 short form]	NS2A	0.64821
P18564	ITGB6	Integrin beta-6	NS2B	0.648203
P35712	SOX6	Transcription factor SOX-6	NS2A	0.648198
Q9Y2X8	UBE2D4	Ubiquitin-conjugating enzyme E2 D4 (EC 2.3.2.23) (E2 ubiquitin-conjugating enzyme D4) (HBUCE1) (Ubiquitin carrier protein D4) (Ubiquitin-protein ligase D4)	Membrane	0.648192
Q9BUL9	RPP25	Ribonuclease P protein subunit p25 (RNase P protein subunit p25) (EC 3.1.26.5)	NS5	0.648191
O75575	CRCP	DNA-directed RNA polymerase III subunit RPC9 (RNA polymerase III subunit C9) (Calcitonin gene-related peptide-receptor component protein) (CGRP-RCP) (CGRP-receptor component protein) (CGRPRCP) (HsC17)	NS4B	0.648136
P48553	TRAPPC10	Trafficking protein particle complex subunit 10 (Epilepsy holoprosencephaly candidate 1 protein) (EHOC-1) (Protein GT334) (Trafficking protein particle complex subunit TMEM1) (Transport protein particle subunit TMEM1) (TRAPP subunit TMEM1)	NS2A	0.648114
O14633	LCE2B	Late cornified envelope protein 2B (Late envelope protein 10) (Skin-specific protein Xp5) (Small proline-rich-like epidermal differentiation complex protein 1B)	NS2B	0.648077
Q9GZY4	COA1	Cytochrome c oxidase assembly factor 1 homolog (Mitochondrial translation regulation assembly intermediate of cytochrome c oxidase protein of 15 kDa)	NS4B	0.648067
Q8IWY8	ZSCAN29	Zinc finger and SCAN domain-containing protein 29 (Zinc finger protein 690)	NS2A	0.64803
Q8N319	C6orf223	Uncharacterized protein C6orf223	NS5	0.647999
Q16526	CRY1	Cryptochrome-1	NS2A	0.647992
Q5H9F3	BCORL1	BCL-6 corepressor-like protein 1 (BCoR-L1) (BCoR-like protein 1)	NS4A	0.647958
Q08211	DHX9	ATP-dependent RNA helicase A (RHA) (EC 3.6.4.13) (DEAH box protein 9) (Leukophysin) (LKP) (Nuclear DNA helicase II) (NDH II)	NS1	0.647947
Q7L7V1	DHX32	Putative pre-mRNA-splicing factor ATP-dependent RNA helicase DHX32 (EC 3.6.4.13) (DEAD/H box 32) (DEAD/H helicase-like protein 1) (DHLP1) (DEAH box protein 32) (HuDDX32)	Envelope	0.647832
Q6PI25	CNIH2	Protein cornichon homolog 2 (CNIH-2) (Cornichon family AMPA receptor auxiliary protein 2) (Cornichon-like protein)	NS4B	0.647831
Q8N888	BCORP1	Putative BCoR-like protein 2 (BCL-6 corepressor pseudogene 1) (BCL-6 corepressor-like protein 2)	NS4B	0.64777
P19876	CXCL3	C-X-C motif chemokine 3 (GRO-gamma(1-73)) (Growth-regulated protein gamma) (GRO-gamma) (Macrophage inflammatory protein 2-beta) (MIP2-beta) [Cleaved into: GRO-gamma(5-73)]	NS2A	0.647761
Q16478	GRIK5	Glutamate receptor ionotropic, kainate 5 (GluK5) (Excitatory amino acid receptor 2) (EAA2) (Glutamate receptor KA-2) (KA2)	NS2B	0.647761
Q6P3R8	NEK5	Serine/threonine-protein kinase Nek5 (EC 2.7.11.1) (Never in mitosis A-related kinase 5) (NimA-related protein kinase 5)	NS2B	0.647758
Q96NK8	NEUROD6	Neurogenic differentiation factor 6 (NeuroD6) (Class A basic helix-loop-helix protein 2) (bHLHa2) (Protein atonal homolog 2)	Envelope	0.647685
Q9NR23	GDF3	Growth/differentiation factor 3 (GDF-3)	NS2A	0.647685
Q8TEL6	TRPC4AP	Short transient receptor potential channel 4-associated protein (Trp4-associated protein) (Trpc4-associated protein) (Protein TAP1) (TNF-receptor ubiquitous scaffolding/signaling protein) (Protein TRUSS)	NS2A	0.647685
Q9Y6F8	CDY1	Testis-specific chromodomain protein Y 1 (EC 2.3.1.48)	Envelope	0.647626
Q2M3C7	SPHKAP	A-kinase anchor protein SPHKAP (SPHK1-interactor and AKAP domain-containing protein) (Sphingosine kinase type 1-interacting protein)	NS4A	0.64762
P0C7W9	FAM90A14P	Putative protein FAM90A14P	NS4B	0.647617
Q6XLA1	CASC2	Protein CASC2, isoform 3 (Cancer susceptibility candidate gene 2 protein, isoform 3)	NS4B	0.647614
Q3SXP7	KIAA1644	Uncharacterized protein KIAA1644	NS5	0.6476
P59090	TSPEAR-AS2	Putative uncharacterized protein TSPEAR-AS2 (TSPEAR antisense RNA 2) (TSPEAR antisense gene protein 2)	NS5	0.647551
O60841	EIF5B	Eukaryotic translation initiation factor 5B (eIF-5B) (EC 3.6.5.3) (Translation initiation factor IF-2)	Capside	0.647534
Q03181	PPARD	Peroxisome proliferator-activated receptor delta (PPAR-delta) (NUCI) (Nuclear hormone receptor 1) (NUC1) (Nuclear receptor subfamily 1 group C member 2) (Peroxisome proliferator-activated receptor beta) (PPAR-beta)	Capside	0.647521
A1L0T0	ILVBL	Acetolactate synthase-like protein (EC 2.2.1.-) (IlvB-like protein)	NS5	0.647435
P68431	HIST1H3A	Histone H3.1 (Histone H3/a) (Histone H3/b) (Histone H3/c) (Histone H3/d) (Histone H3/f) (Histone H3/h) (Histone H3/i) (Histone H3/j) (Histone H3/k) (Histone H3/l)	NS2B	0.647428
P07737	PFN1	Profilin-1 (Epididymis tissue protein Li 184a) (Profilin I)	NS2B	0.647417
Q96T76	MMS19	MMS19 nucleotide excision repair protein homolog (hMMS19) (MET18 homolog) (MMS19-like protein)	NS2B	0.647415
P13693	TPT1	Translationally-controlled tumor protein (TCTP) (Fortilin) (Histamine-releasing factor) (HRF) (p23)	NS2B	0.647389
Q96MZ0	GDAP1L1	Ganglioside-induced differentiation-associated protein 1-like 1 (GDAP1-L1)	Envelope	0.647384
Q9NZ52	GGA3	ADP-ribosylation factor-binding protein GGA3 (Golgi-localized, gamma ear-containing, ARF-binding protein 3)	NS1	0.647375
Q96S59	RANBP9	Ran-binding protein 9 (RanBP9) (BPM-L) (BPM90) (Ran-binding protein M) (RanBPM) (RanBP7)	NS2A	0.647368
Q15024	EXOSC7	Exosome complex component RRP42 (Exosome component 7) (Ribosomal RNA-processing protein 42) (p8)	NS4B	0.647365
Q8IXM3	MRPL41	39S ribosomal protein L41, mitochondrial (L41mt) (MRP-L41) (39S ribosomal protein L27 homolog) (Bcl-2-interacting mitochondrial ribosomal protein L41) (Cell proliferation-inducing gene 3 protein) (MRP-L27 homolog)	Membrane	0.647327
Q0Z7S8	FABP9	Fatty acid-binding protein 9 (Testis lipid-binding protein) (TLBP) (Testis-type fatty acid-binding protein) (T-FABP)	Membrane	0.647327
Q9Y235	APOBEC2	C->U-editing enzyme APOBEC-2 (EC 3.5.4.36) (mRNA(cytosine(6666)) deaminase 2)	NS2A	0.647315
Q06732	ZNF33B	Zinc finger protein 33B (Zinc finger protein 11B) (Zinc finger protein KOX2)	NS2A	0.647261
P11801	PSKH1	Serine/threonine-protein kinase H1 (EC 2.7.11.1) (Protein serine kinase H1) (PSK-H1)	Capside	0.647228
Q96G03	PGM2	Phosphoglucomutase-2 (PGM 2) (EC 5.4.2.2) (Glucose phosphomutase 2) (Phosphodeoxyribomutase) (Phosphopentomutase) (EC 5.4.2.7)	NS2B	0.647213
Q6Q0C1	SLC25A47	Solute carrier family 25 member 47 (Hepatocellular carcinoma down-regulated mitochondrial carrier protein)	NS4A	0.647188
Q14687	GSE1	Genetic suppressor element 1	NS2B	0.647175
Q8IV03	LURAP1L	Leucine rich adaptor protein 1-like	NS4B	0.647172
Q8WXX7	AUTS2	Autism susceptibility gene 2 protein	NS2B	0.64714
P49221	TGM4	Protein-glutamine gamma-glutamyltransferase 4 (EC 2.3.2.13) (Fibrinoligase) (Prostate transglutaminase) (Prostate-specific transglutaminase) (Transglutaminase P) (TG(P)) (TGP) (TGase P) (Transglutaminase-4) (TGase-4)	NS5	0.647115
P0C7W9	FAM90A14P	Putative protein FAM90A14P	NS5	0.647113
O75445	USH2A	Usherin (Usher syndrome type IIa protein) (Usher syndrome type-2A protein)	NS2B	0.647102
Q96QU4	FRG2B	Protein FRG2-like-1 (FSHD region gene 2 protein family member B) (HSA10-FRG2)	NS2A	0.647097
Q9UHN6	TMEM2	Transmembrane protein 2	NS2A	0.647094
Q86WS4	C12orf40	Uncharacterized protein C12orf40	NS2B	0.647066
Q68CL5	TPGS2	Tubulin polyglutamylase complex subunit 2 (PGs2)	NS4B	0.647057
Q3KR16	PLEKHG6	Pleckstrin homology domain-containing family G member 6 (PH domain-containing family G member 6) (Myosin-interacting guanine nucleotide exchange factor) (MyoGEF)	NS2B	0.647022
P62745	RHOB	Rho-related GTP-binding protein RhoB (Rho cDNA clone 6) (h6)	NS5	0.646952
P40313	CTRL	Chymotrypsin-like protease CTRL-1 (EC 3.4.21.-)	NS4B	0.646941
Q9BX82	ZNF471	Zinc finger protein 471 (EZFIT-related protein 1)	NS2A	0.646926
Q16718	NDUFA5	NADH dehydrogenase [ubiquinone] 1 alpha subcomplex subunit 5 (Complex I subunit B13) (Complex I-13kD-B) (CI-13kD-B) (NADH-ubiquinone oxidoreductase 13 kDa-B subunit)	Envelope	0.646897
Q96JG8	MAGED4	Melanoma-associated antigen D4 (MAGE-D4 antigen) (MAGE-E1 antigen)	NS2B	0.646879
Q9P0V3	SH3BP4	SH3 domain-binding protein 4 (EH-binding protein 10) (Transferrin receptor-trafficking protein)	NS4B	0.646869
Q9UBL3	ASH2L	Set1/Ash2 histone methyltransferase complex subunit ASH2 (ASH2-like protein)	NS2A	0.64683
P01624	0	Ig kappa chain V-III region POM	NS4B	0.646829
Q96MT3	PRICKLE1	Prickle-like protein 1 (REST/NRSF-interacting LIM domain protein 1)	NS4A	0.646817
Q6ZW31	SYDE1	Rho GTPase-activating protein SYDE1 (Synapse defective protein 1 homolog 1) (Protein syd-1 homolog 1)	Envelope	0.646809
Q8TAP4	LMO3	LIM domain only protein 3 (LMO-3) (Neuronal-specific transcription factor DAT1) (Rhombotin-3)	NS4B	0.646805
Q8IVT2	MISP	Mitotic interactor and substrate of PLK1 (Mitotic spindle positioning protein)	NS2B	0.646784
Q6Q0C1	SLC25A47	Solute carrier family 25 member 47 (Hepatocellular carcinoma down-regulated mitochondrial carrier protein)	NS1	0.646781
P35070	BTC	Probetacellulin [Cleaved into: Betacellulin (BTC)]	NS5	0.646755
Q8N814	0	Putative uncharacterized protein FLJ40140	Envelope	0.646748
Q6PIJ6	FBXO38	F-box only protein 38 (Modulator of KLF7 activity homolog) (MoKA)	Capside	0.64674
Q5THR3	EFCAB6	EF-hand calcium-binding domain-containing protein 6 (CAP-binding protein complex-interacting protein 1) (DJ-1-binding protein) (DJBP)	NS2B	0.646733
Q9UNK0	STX8	Syntaxin-8	NS3	0.646725
Q8NDZ0	BEND2	BEN domain-containing protein 2	NS1	0.646713
Q13956	PDE6H	Retinal cone rhodopsin-sensitive cGMP 3',5'-cyclic phosphodiesterase subunit gamma (GMP-PDE gamma) (EC 3.1.4.35)	NS4B	0.646711
O43281	EFS	Embryonal Fyn-associated substrate (hEFS) (Cas scaffolding protein family member 3)	NS4A	0.646687
Q9NRK6	ABCB10	ATP-binding cassette sub-family B member 10, mitochondrial (ATP-binding cassette transporter 10) (ABC transporter 10 protein) (Mitochondrial ATP-binding cassette 2) (M-ABC2)	NS4A	0.646681
P62987	UBA52	Ubiquitin-60S ribosomal protein L40 (CEP52) (Ubiquitin A-52 residue ribosomal protein fusion product 1) [Cleaved into: Ubiquitin; 60S ribosomal protein L40]	NS1	0.646667
[truncated: 183,913 more rows]
