# Supplementary material for: New Targets for Zika Virus Determined by Human-Viral Interactomic: A Bioinformatics Approach
Source: Biomed Res Int. 2017 Dec 12;2017:1734151. doi: 10.1155/2017/1734151 (PMC5742907; doi:10.1155/2017/1734151)
Supplement: Supplementary Materials — Excel file with Protein-Protein Interactions (PPIs) between human and ZIKV, predicted in this work and respective scores. Excel file with the protein quantification data, obtained from the literature, used in the discussion of the results. Interactive network diagram created with Cytoscape (.CYS) freeware software downloadable at cytoscape.org [http://cytoscape.org]. [file 1734151.f1.zip › 1734151.f1/Quantification Data.xlsx]

## Sheet: Sheet1
Gene Name	Uniprot	Name	FC_Neuronal	FC_6 h	FC_24 h
AIM2	O14862	Interferon-inducible protein AIM2	-1.60758	5.77	19.67
APOBEC3G	Q9HC16	DNA dC->dU-editing enzyme APOBEC-3G		3.31	2.64
ATG5	Q9H1Y0	Autophagy protein 5		-1.14	1.06
AZI2	Q9H6S1	5-azacytidine-induced protein 2	1.2854	1.24	1.96
CARD8	Q9Y2G2	Caspase recruitment domain-containing protein 8		-1.71	-1.36
CASP1	P29466	Caspase-1		2.82	2.67
CASP10	Q92851	Caspase-10		3.27	3.31
CASP8	Q14790	Caspase-8		1.96	1.31
CCL3	P10147	C-C motif chemokine 3		-1.71	-1.36
CCL5	P13501	C-C motif chemokine 5		1.52	5.65
CD40	P25942	Tumor necrosis factor receptor superfamily member 5		1.9	1.14
CD80	P33681	T-lymphocyte activation antigen CD80		-1.71	-1.36
CD86	P42081	T-lymphocyte activation antigen CD86		-1.71	152.01
CHUK	O15111	Inhibitor of nuclear factor kappa-B kinase subunit alpha	1.25195	1.01	1.16
CTSB	P07858	Cathepsin B	-1.3176	1.11	-1
CTSL1	P07711	Cathepsin L1		-1	-1.11
CTSS	P25774	Cathepsin S		2.48	2.07
CXCL10	P02778	C-X-C motif chemokine 10		-47.9	12.54
CXCL11	O14625	C-X-C motif chemokine 11		-6.24	2.05
CXCL9	Q07325	C-X-C motif chemokine 9		-5.55	-1.36
CYLD	Q9NQC7	Ubiquitin carboxyl-terminal hydrolase CYLD	1.37416	-1.92	-1.55
DAK	Q3LXA3	Triokinase/FMN cyclase		2	2.28
DDX3X	O00571	ATP-dependent RNA helicase DDX3X		1.27	-1.06
DDX58	O95786	Probable ATP-dependent RNA helicase DDX58	2.02076	-3.16	4.88
DHX58	Q96C10	Probable ATP-dependent RNA helicase DHX58		1.76	2.64
FADD	Q13158	FAS-associated death domain protein	1.46984	-1.34	-1.08
FOS	P01100	Proto-oncogene c-Fos	-2.15927	-1.93	2.29
HSP90AA1	P07900	Heat shock protein HSP 90-alpha	-1.2367	1.42	1.44
IFIH1	Q9BYX4	Interferon-induced helicase C domain-containing protein 1		-1.37	7.3
IFNA1	P01562	Interferon alpha-1/13		2.34	3.36
IFNA2	P01563	Interferon alpha-2		-1.71	-1.36
IFNAR1	P17181	Interferon alpha/beta receptor 1	-1.32768	-1.35	-1.3
IFNB1	P01574	Interferon beta		-1.71	3.7
IKBKB	O14920	Inhibitor of nuclear factor kappa-B kinase subunit beta	-1.92855	1.67	1.06
IL-12A	P29459			1.53	-1.1
IL-12B	P29460			-1.73	-1.36
IL-15	P40933			-1.04	1.27
IL-18	Q14116			-1.63	-1.74
IL1B	P01584	Interleukin-1 beta		-3.21	-5.29
IL-6	P05231			1.13	8.21
IL-8	P10145			-2.83	3.73
IRAK1	P51617	Interleukin-1 receptor-associated kinase 1	-1.28032	1.4	1.61
IRF3	Q14653	Interferon regulatory factor 3		-1.14	-1.08
IRF5	Q13568	Interferon regulatory factor 5		-2.03	1.26
IRF7	Q92985	Interferon regulatory factor 7	1.60772	1.25	3.16
ISG15	P05161	Ubiquitin-like protein ISG15	-1.54832	-1.1	8.33
JUN	P05412	Transcription factor AP-1	-1.49226	5.73	2.53
MAP2K1	Q02750	Dual specificity mitogen-activated protein kinase kinase 1	1.28009	-1.02	-1.12
MAP2K3	P46734	Dual specificity mitogen-activated protein kinase kinase 3	-1.27696	-1.02	1.01
MAP3K1	Q13233	Mitogen-activated protein kinase kinase kinase 1	1.76653	2.34	-1.48
MAP3K7	O43318	Mitogen-activated protein kinase kinase kinase 7		-1.15	-1.29
MAPK1	P28482	Mitogen-activated protein kinase 1	1.31432	1.26	1.01
MAPK14	Q16539	Mitogen-activated protein kinase 14		1.37	-1.22
MAPK3	P27361	Mitogen-activated protein kinase 3		1.42	1.25
MAPK8	P45983	Mitogen-activated protein kinase 8	1.27924	-1.21	-1.26
MAVS	Q7Z434	Mitochondrial antiviral-signaling protein	-1.30871	-1.02	-1.53
MEFV	O15553	Pyrin		-648.97	2.62
MX1	P20591	Interferon-induced GTP-binding protein Mx1		1.08	27.44
MYD88	Q99836	Myeloid differentiation primary response protein MyD88	-1.79503	-1.03	1.76
NFKB1	P19838	Nuclear factor NF-kappa-B p105 subunit	1.33756	1.22	1.63
NFKBIA	P25963	NF-kappa-B inhibitor alpha	1.6478	-3.32	1.55
NLRP3	Q96P20	NACHT, LRR and PYD domains-containing protein 3		-1.71	1.12
NOD2	Q9HC29	Nucleotide-binding oligomerization domain-containing protein 2		-1.71	-1.36
OAS2	P29728	2'-5'-oligoadenylate synthase 2		1.14	16.66
PIN1	Q13526	Peptidyl-prolyl cis-trans isomerase NIMA-interacting 1	-1.38692	1.62	1.09
PSTPIP1	O43586	Proline-serine-threonine phosphatase-interacting protein 1		-1.19	1.05
PYCARD	Q9ULZ3	Apoptosis-associated speck-like protein containing a CARD		1.79	1.8
PYDC1	Q8WXC3			-1.36	-1.36
RELA	Q04206	Transcription factor p65	1.2999	1.16	-1.05
RIPK1	Q13546	Receptor-interacting serine/threonine-protein kinase 1		1.62	1.4
SPP1	P10451	Osteopontin		-1.88	-1.27
STAT1	P42224	Signal transducer and activator of transcription 1-alpha/beta		1.07	1.75
SUGT1	Q9Y2Z0	Protein SGT1 homolog	2.36399	1.28	-1
TBK1	Q9UHD2	Serine/threonine-protein kinase TBK1	1.60156	-1.2	1.07
TICAM1	Q8IUC6	TIR domain-containing adapter molecule 1		1.49	1.52
TLR3	O15455	Toll-like receptor 3		2.08	2.73
TLR7	Q9NYK1	Toll-like receptor 7		-1.71	-1.36
TLR8	Q9NR97	Toll-like receptor 8		-1.71	-1.36
TLR9	Q9NR96	Toll-like receptor 9		-1	-2.25
TNF	P01375	Tumor necrosis factor		-1.71	-2.13
TRADD	Q15628	Tumor necrosis factor receptor type 1-associated DEATH domain protein		1.5	1.26
TRAF3	Q13114	TNF receptor-associated factor 3		-1.59	1.35
TRAF6	Q9Y4K3	TNF receptor-associated factor 6	1.31979	1.32	-1.13
TRIM25	Q14258	E3 ubiquitin/ISG15 ligase TRIM25		1.43	1.83
SIGLEC10	Q96LC7	Sialic acid-binding Ig-like lectin 10	-12.1817
CDC20B	Q86Y33	Cell division cycle protein 20 homolog B	-10.8591
LOC100129083			-10.6257
OR51E2	Q9H255	Olfactory receptor 51E2	-8.32476
CCNO	P22674	Cyclin-O	-8.03124
SLCO4A1	Q96BD0	Solute carrier organic anion transporter family member 4A1	-7.86298
SGPP2	Q8IWX5	Sphingosine-1-phosphate phosphatase 2	-6.45424
RRM2	P31350	Ribonucleoside-diphosphate reductase subunit M2	-6.22397
SFXN2	Q96NB2	Sideroflexin-2	-6.13355
COLEC12			-6.08211
CHRNA1	P02708	Acetylcholine receptor subunit alpha	-5.93314
PRR22	Q8IZ63	Proline-rich protein 22	-5.84346
DHFR	P00374	Dihydrofolate reductase	-5.7815
MFI2	P08582	Melanotransferrin	-5.68628
MAPK15	Q8TD08	Mitogen-activated protein kinase 15	-5.50991
C21orf58	P58505	Uncharacterized protein C21orf58	-5.26695
SPEF1	Q9Y4P9	Sperm flagellar protein 1	-5.26213
GHRL	Q9UBU3	Appetite-regulating hormone	-5.12674
ATG16L2	Q8NAA4	Autophagy-related protein 16-2	-5.07095
CXCL14	O95715	C-X-C motif chemokine 14	-5.03466
LOC100134868			-4.93792
SUSD2	Q9UGT4	Sushi domain-containing protein 2	-4.8871
C6orf118	Q5T5N4	Uncharacterized protein C6orf118	-4.85633
DLX6-AS1			-4.81197
ADAM28	Q9UKQ2	Disintegrin and metalloproteinase domain-containing protein 28	-4.7868
DAW1	Q8N136	Dynein assembly factor with WDR repeat domains 1	-4.78471
C17orf72	P0C7W0	Proline-rich protein 29	-4.71653
NXPH2	O95156	Neurexophilin-2	-4.68665
AQP7P1			-4.67672
EFCAB1	Q9HAE3	EF-hand calcium-binding domain-containing protein 1	-4.59219
WNT8B	Q93098	Protein Wnt-8b	-4.57466
PI15	O43692	Peptidase inhibitor 15	-4.51948
C1orf189	Q5VU69	Uncharacterized protein C1orf189	-4.51683
OTX2-AS1			-4.50134
OLFML3	Q9NRN5	Olfactomedin-like protein 3	-4.49509
LOC100507032			-4.48518
GINS3	Q9BRX5	DNA replication complex GINS protein PSF3	-4.46805
ICAM2	P13598	Intercellular adhesion molecule 2	-4.45924
C1RL	Q9NZP8	Complement C1r subcomponent-like protein	-4.43418
ANG	P03950	Angiogenin	-4.40232
MFGE8	Q08431	Lactadherin	-4.32289
SPARCL1	Q14515	SPARC-like protein 1	-4.31
TPBG	Q13641	Trophoblast glycoprotein	-4.25236
SLC35G1	Q2M3R5	Solute carrier family 35 member G1	-4.24598
MFI2-AS1			-4.20408
VSX1	Q9NZR4	Visual system homeobox 1	-4.17421
TTF2	O00358	Forkhead box protein E1	-4.15239
SLC6A16	Q9GZN6	Orphan sodium- and chloride-dependent neurotransmitter transporter NTT5	-4.14638
KCNJ2-AS1			-4.14459
ATHL1	Q32M88	Acid trehalase-like protein 1	-4.11961
FGF14-AS2			-4.11914
SAPCD1	Q5SSQ6	Suppressor APC domain-containing protein 1	-4.0944
EMILIN2	Q9BXX0	EMILIN-2	-4.01461
LRRC33	Q86YC3	Negative regulator of reactive oxygen species	-4.00953
SPC24	Q8NBT2	Kinetochore protein Spc24	-4.00497
LINC00173	Q6ZV60	Putative uncharacterized protein encoded by LINC00173	-3.99236
ART5	Q96L15	Ecto-ADP-ribosyltransferase 5	-3.97902
NRGN	Q92686	Neurogranin	-3.95155
TEKT1	Q969V4	Tektin-1	-3.94518
EGR3	Q06889	Early growth response protein 3	-3.93983
PPFIA4	O75335	Liprin-alpha-4	-3.92583
SPON2	Q9BUD6	Spondin-2	-3.89433
AQP7P3	A6NL99	Putative aquaporin-7-like protein 3	-3.89001
LOC643401			-3.86982
RDM1	Q8NG50	RAD52 motif-containing protein 1	-3.82767
UHRF1	Q96T88	E3 ubiquitin-protein ligase UHRF1	-3.82349
IFI44	Q8TCB0	Interferon-induced protein 44	-3.82135
DUSP23	Q9BVJ7	Dual specificity protein phosphatase 23	-3.79191
RNASE4	P34096	Ribonuclease 4	-3.78369
MCM6	Q14566	DNA replication licensing factor MCM6	-3.77936
TCF19	Q9Y242	Transcription factor 19	-3.7539
GDF10	P55107	Growth/differentiation factor 10	-3.72748
WDR65	Q96MR6	Cilia- and flagella-associated protein 57	-3.71458
FAM163B	P0C2L3	Protein FAM163B	-3.70779
PVRL3-AS1			-3.70072
CEP152	O94986	Centrosomal protein of 152 kDa	-3.68672
MYLK	Q15746	Myosin light chain kinase, smooth muscle	-3.66947
LOC100505648			-3.66519
GDPD2	Q9HCC8	Glycerophosphoinositol inositolphosphodiesterase GDPD2	-3.65657
TEK	Q02763	Angiopoietin-1 receptor	-3.65358
BRWD1-IT2	P59051	Putative uncharacterized protein encoded by BRWD1-AS2	-3.65101
SCARA3	Q6AZY7	Scavenger receptor class A member 3	-3.63601
PLAT	P00750	Tissue-type plasminogen activator	-3.61979
MT2A	P02795	Metallothionein-2	-3.58844
VTCN1	Q7Z7D3	V-set domain-containing T-cell activation inhibitor 1	-3.58835
TNFRSF13C	Q96RJ3	Tumor necrosis factor receptor superfamily member 13C	-3.5873
SLC2A4	P14672	Solute carrier family 2, facilitated glucose transporter member 4	-3.57519
CENPM	Q9NSP4	Centromere protein M	-3.56889
CCNB1	P14635	G2/mitotic-specific cyclin-B1	-3.56405
RAB26	Q9ULW5	Ras-related protein Rab-26	-3.56321
LOC100506233			-3.55676
CILP2	Q8IUL8	Cartilage intermediate layer protein 2	-3.52789
CD248	Q9HCU0	Endosialin	-3.52553
E2F2	Q14209	Transcription factor E2F2	-3.51554
PGAP3	Q96FM1	Post-GPI attachment to proteins factor 3	-3.49666
WSB1	Q9Y6I7	WD repeat and SOCS box-containing protein 1	-3.49163
GALNT12	Q8IXK2	Polypeptide N-acetylgalactosaminyltransferase 12	-3.4827
BCL2L2-PABPN1			-3.4684
NTSR1	P30989	Neurotensin receptor type 1	-3.46522
C2orf48	Q96LS8	Uncharacterized protein C2orf48	-3.45543
SLC44A3	Q8N4M1	Choline transporter-like protein 3	-3.44422
MCM4	P33991	DNA replication licensing factor MCM4	-3.44152
NCAPH	Q15003	Condensin complex subunit 2	-3.44152
LOC100129726			-3.40658
DGCR5			-3.38628
HPDL	Q96IR7	4-hydroxyphenylpyruvate dioxygenase-like protein	-3.38236
MCM3	P25205	DNA replication licensing factor MCM3	-3.3736
MYLK-AS1			-3.36521
LOC400043			-3.36441
ASF1B	Q9NVP2	Histone chaperone ASF1B	-3.35942
DDX11	Q96FC9	Probable ATP-dependent DNA helicase DDX11	-3.35377
BTBD17	A6NE02	BTB/POZ domain-containing protein 17	-3.32234
E2F1	Q01094	Transcription factor E2F1	-3.322
SLC43A3	Q8NBI5	Solute carrier family 43 member 3	-3.31858
SNRPA	P09012	U1 small nuclear ribonucleoprotein A	-3.31486
TRIM45	Q9H8W5	Tripartite motif-containing protein 45	-3.30884
LOC646168			-3.30017
PMEL	P40967	Melanocyte protein PMEL	-3.29252
RAD51AP1	Q96B01	RAD51-associated protein 1	-3.2917
STOX1	Q6ZVD7	Storkhead-box protein 1	-3.28566
PLAUR	Q03405	Urokinase plasminogen activator surface receptor	-3.27657
GLB1L	Q6UWU2	Beta-galactosidase-1-like protein	-3.26746
GINS4	Q9BRT9	DNA replication complex GINS protein SLD5	-3.26119
BRCA1	P38398	Breast cancer type 1 susceptibility protein	-3.26031
CTSL2	O60911	Cathepsin L2	-3.25385
MBOAT1	Q6ZNC8	Lysophospholipid acyltransferase 1	-3.24976
CDCA3	Q99618	Cell division cycle-associated protein 3	-3.24242
ACBD7	Q8N6N7	Acyl-CoA-binding domain-containing protein 7	-3.24129
EFCAB3	Q8N7B9	EF-hand calcium-binding domain-containing protein 3	-3.23693
NSUN5P2	Q63ZY6	Putative methyltransferase NSUN5C	-3.23096
SCN1B	Q07699	Sodium channel subunit beta-1	-3.22415
TMEM27	Q9HBJ8	Collectrin	-3.21747
TEX21P			-3.2147
FAM122B	Q7Z309	Protein FAM122B	-3.20761
FBXL19-AS1	Q494R0	Putative uncharacterized protein FBXL19-AS1	-3.20703
LOC255512			-3.197
GINS2	Q9Y248	DNA replication complex GINS protein PSF2	-3.18594
CDC7	O00311	Cell division cycle 7-related protein kinase	-3.18443
TTC32	Q5I0X7	Tetratricopeptide repeat protein 32	-3.17382
LOC100506469			-3.17167
IZUMO4	Q1ZYL8	Izumo sperm-egg fusion protein 4	-3.16764
FANCD2	Q9BXW9	Fanconi anemia group D2 protein	-3.16502
SPAG6	O75602	Sperm-associated antigen 6	-3.1535
FLJ31306			-3.15244
TPH1	P17752	Tryptophan 5-hydroxylase 1	-3.15138
BUB1B	O60566	Mitotic checkpoint serine/threonine-protein kinase BUB1 beta	-3.14896
HIST1H2BH	Q93079	Histone H2B type 1-H	-3.14728
SLC25A10	Q9UBX3	Mitochondrial dicarboxylate carrier	-3.14177
RAD51	Q06609	DNA repair protein RAD51 homolog 1	-3.12905
PAQR6	Q6TCH4	Progestin and adipoQ receptor family member 6	-3.10185
LOC283177			-3.0986
FAM111B	Q6SJ93	Protein FAM111B	-3.09487
KIAA1755	Q5JYT7	Uncharacterized protein KIAA1755	-3.09314
MIR181A2HG			-3.09125
OIP5	O43482	Protein Mis18-beta	-3.08812
ABHD16B	Q9H3Z7	Protein ABHD16B	-3.08794
TRIP13	Q15645	Pachytene checkpoint protein 2 homolog	-3.08752
LOC100287042			-3.08293
DMC1	Q14565	Meiotic recombination protein DMC1/LIM15 homolog	-3.07916
CCDC19	Q9UL16	Cilia- and flagella-associated protein 45	-3.07911
SAMD15	Q9P1V8	Sterile alpha motif domain-containing protein 15	-3.05949
FLJ46906			-3.05387
LOC100506054			-3.05372
FBLN7	Q53RD9	Fibulin-7	-3.05338
MAK	P20794	Serine/threonine-protein kinase MAK	-3.05048
CDK2	P24941	Cyclin-dependent kinase 2	-3.04345
PMCH	P20382	Pro-MCH [Cleaved into: Neuropeptide-glycine-glutamic acid	-3.03845
NOXRED1	Q6NXP6	NADP-dependent oxidoreductase domain-containing protein 1	-3.03146
ANKRD34B	A5PLL1	Ankyrin repeat domain-containing protein 34B	-3.029
ERMAP	Q96PL5	Erythroid membrane-associated protein	-3.02806
PROM1	O43490	Prominin-1	-3.02078
WDR16	Q8N1V2	Cilia- and flagella-associated protein 52	-3.01862
KCNK2	O95069	Potassium channel subfamily K member 2	-3.0162
MKRN7P			-3.01379
C1orf216	Q8TAB5	UPF0500 protein C1orf216	-3.01139
KIFC1	Q9BW19	Kinesin-like protein KIFC1	-3.01059
TTLL9	Q3SXZ7	Probable tubulin polyglutamylase TTLL9	-3.00939
CEBPA-AS1			-3.00787
UQCRHL	A0A096LP55	Cytochrome b-c1 complex subunit 6-like, mitochondrial	-2.9994
UNC50	Q53HI1	Protein unc-50 homolog	-2.99604
XRCC2	O43543	DNA repair protein XRCC2	-2.99295
SARS2	Q9NP81	Serine--tRNA ligase, mitochondrial	-2.99112
RASD2	Q96D21	GTP-binding protein Rhes	-2.99092
C19orf18	Q8NEA5	Uncharacterized protein C19orf18	-2.98182
DDX12P	Q92771	Putative ATP-dependent RNA helicase DDX12	-2.97673
SAPCD2	Q86UD0	Suppressor APC domain-containing protein 2	-2.97381
CENPK	Q9BS16	Centromere protein K	-2.96919
IMPA2	O14732	Inositol monophosphatase 2	-2.95459
RD3	Q7Z3Z2	Protein RD3	-2.95379
SFRP2	Q96HF1	Secreted frizzled-related protein 2	-2.95258
FXYD1	O00168	Phospholemman	-2.94461
LENG9	Q96B70	Leukocyte receptor cluster member 9	-2.93807
COL12A1	Q99715	Collagen alpha-1	-2.93383
EMILIN3	Q9H8L6	Multimerin-2	-2.93135
FAM86JP	Q05BU3	Putative protein FAM86JP	-2.92758
NME5	P56597	Nucleoside diphosphate kinase homolog 5	-2.92716
PIF1	Q9H611	ATP-dependent DNA helicase PIF1	-2.92635
LOC729013			-2.9251
KDELC2	Q7Z4H8	KDEL motif-containing protein 2	-2.92064
AURKB	Q96GD4	Aurora kinase B	-2.91385
SDC1	P18827	Syndecan-1	-2.91258
CLSPN	Q9HAW4	Claspin	-2.9069
HELT	A6NFD8	Hairy and enhancer of split-related protein HELT	-2.90604
KIF19	Q2TAC6	Kinesin-like protein KIF19	-2.90603
PABPN1	Q86U42	Polyadenylate-binding protein 2	-2.89753
LOC100507250			-2.89728
ACYP1	P07311	Acylphosphatase-1	-2.89174
ENPP1	P22413	Ectonucleotide pyrophosphatase/phosphodiesterase family member 1	-2.88757
LOC100506274			-2.88655
IL21R-AS1			-2.86974
NSUN5P1	Q3KNT7	Putative NOL1/NOP2/Sun domain family member 5B	-2.86683
DLGAP5	Q15398	Disks large-associated protein 5	-2.86656
LINC00472	Q9H8W2	Putative uncharacterized protein encoded by LINC00472	-2.86634
MCM5	P33992	DNA replication licensing factor MCM5	-2.86076
MCM2			-2.8583
DSCC1	Q9BVC3	Sister chromatid cohesion protein DCC1	-2.85746
NID1	P14543	Nidogen-1	-2.85481
TMEM80	Q96HE8	Transmembrane protein 80	-2.84842
PYCRL	Q53H96	Pyrroline-5-carboxylate reductase 3	-2.84627
DBX1	A6NMT0	Homeobox protein DBX1	-2.84468
MED11	Q9P086	Mediator of RNA polymerase II transcription subunit 11	-2.83073
DTL	Q9NZJ0	Denticleless protein homolog	-2.82818
FLT4	P35916	Vascular endothelial growth factor receptor 3	-2.82506
ARL9	Q6T311	ADP-ribosylation factor-like protein 9	-2.82281
LINC00441			-2.82097
ASB16-AS1	Q495Z4	Putative uncharacterized protein ASB16-AS1	-2.8207
MMP2	P08253	72 kDa type IV collagenase	-2.81901
C1QTNF6	Q9BXI9	Complement C1q tumor necrosis factor-related protein 6	-2.81662
HYAL1	Q12794	Hyaluronidase-1	-2.81407
GABPB1-AS1			-2.80843
MNS1	Q8NEH6	Meiosis-specific nuclear structural protein 1	-2.80701
KRT19	P08727	Keratin, type I cytoskeletal 19	-2.80187
MLLT10P1			-2.79655
SPAG8	Q99932	Sperm-associated antigen 8	-2.78763
TMEM44-AS1			-2.78666
WDR76	Q9H967	WD repeat-containing protein 76	-2.78454
CYP26B1	Q9NR63	Cytochrome P450 26B1	-2.7845
FANCB	Q8NB91	Fanconi anemia group B protein	-2.78101
BIRC5	O15392	Baculoviral IAP repeat-containing protein 5	-2.77624
LOC100130155			-2.77575
HES6	Q96HZ4	Transcription cofactor HES-6	-2.77357
FBLN5	Q9UBX5	Fibulin-5	-2.77252
RIBC2	Q9H4K1	RIB43A-like with coiled-coils protein 2	-2.77175
ATP1A2	P50993	Sodium/potassium-transporting ATPase subunit alpha-2	-2.77142
SGOL2	Q562F6	Shugoshin-like 2	-2.76155
LOC642846			-2.75652
SMIM7	Q9BQ49	Small integral membrane protein 7	-2.7565
OLFML2A	Q68BL7	Olfactomedin-like protein 2A	-2.75236
C7orf57	Q8NEG2	Uncharacterized protein C7orf57	-2.7519
OLIG3	Q7RTU3	Oligodendrocyte transcription factor 3	-2.74605
PSMG3-AS1	Q96PY0	Putative uncharacterized protein PSMG3-AS1	-2.74517
HYAL2	Q12891	Hyaluronidase-2	-2.74087
C2orf62	Q7Z7H3	Ciliogenesis-associated TTC17-interacting protein	-2.73559
MKRN3	Q13064	Probable E3 ubiquitin-protein ligase makorin-3	-2.73341
C10orf114	Q5T4H9	Protein CASC10	-2.73249
FAM47E	Q6ZV65	Protein FAM47E	-2.72707
SLC38A4	Q969I6	Sodium-coupled neutral amino acid transporter 4	-2.72364
LOC100270746			-2.71987
ACTC1	P68032	Actin, alpha cardiac muscle 1	-2.71753
OLFML2B	Q68BL8	Olfactomedin-like protein 2B	-2.7175
ATF6B	Q99941	Cyclic AMP-dependent transcription factor ATF-6 beta	-2.71663
ARHGEF6	Q15052	Rho guanine nucleotide exchange factor 6	-2.71339
EMB	Q6PCB8	Embigin	-2.71338
PENK	P01210	Proenkephalin-A [Cleaved into: Synenkephalin; Met-enkephalin	-2.70582
MFAP2	P55001	Microfibrillar-associated protein 2	-2.70506
ORC6	Q9Y5N6	Origin recognition complex subunit 6	-2.70501
SLC19A1			-2.70443
CPAMD8	Q8IZJ3	C3 and PZP-like alpha-2-macroglobulin domain-containing protein 8	-2.70211
FGF8	P55075	Fibroblast growth factor 8	-2.69965
LINC00565			-2.69736
MIS18BP1	Q6P0N0	Mis18-binding protein 1	-2.6929
TMEM194A	O14524	Nuclear envelope integral membrane protein 1	-2.69121
FLJ16779			-2.68702
C8orf44	Q96CB5	Putative uncharacterized protein C8orf44	-2.68312
KCNAB3	O43448	Voltage-gated potassium channel subunit beta-3	-2.68273
CDCA7	Q9BWT1	Cell division cycle-associated protein 7	-2.68253
MAPK11	Q15759	Mitogen-activated protein kinase 11	-2.67648
DPY19L2	Q6NUT2	Probable C-mannosyltransferase DPY19L2	-2.67477
LOC100272228			-2.66464
ITGB5	P18084	Integrin beta-5	-2.6523
CENPI	Q92674	Centromere protein I	-2.64615
RABL2A	Q9UBK7	Rab-like protein 2A	-2.64555
C19orf57	Q0VDD7	Uncharacterized protein C19orf57	-2.64468
TNFAIP8	O95379	Tumor necrosis factor alpha-induced protein 8	-2.6371
KIAA0101	Q15004	PCNA-associated factor	-2.63628
MCM10	Q7L590	Protein MCM10 homolog	-2.63628
RBM14	Q96PK6	RNA-binding protein 14	-2.63526
42623			-2.6344
METTL3	Q86U44	N6-adenosine-methyltransferase 70 kDa subunit	-2.63118
RHPN1-AS1	Q9BWJ2	Putative uncharacterized protein encoded by RHPN1-AS1	-2.63073
IRS4	O14654	Insulin receptor substrate 4	-2.62005
PLEKHH2	Q8IVE3	Pleckstrin homology domain-containing family H member 2	-2.61911
FOSB	P53539	Protein fosB	-2.61318
PCNA-AS1			-2.61286
SPAG17	Q6Q759	Sperm-associated antigen 17	-2.61109
APOBEC3C	Q9NRW3	DNA dC->dU-editing enzyme APOBEC-3C	-2.60541
PIGW	Q7Z7B1	Phosphatidylinositol-glycan biosynthesis class W protein	-2.60012
CEMP1	Q6PRD7	Cementoblastoma-derived protein 1	-2.59808
BHLHE23	Q8NDY6	Class E basic helix-loop-helix protein 23	-2.59741
TAS2R4	Q9NYW5	Taste receptor type 2 member 4	-2.59183
ARGLU1	Q9NWB6	Arginine and glutamate-rich protein 1	-2.59156
APOLD1	Q96LR9	Apolipoprotein L domain-containing protein 1	-2.59147
CDH24	Q86UP0	Cadherin-24	-2.58722
LENG8	Q96PV6	Leukocyte receptor cluster member 8	-2.58633
IQGAP3	Q86VI3	Ras GTPase-activating-like protein IQGAP3	-2.58308
ZNF345	Q14585	Zinc finger protein 345	-2.58253
BCHE	P06276	Cholinesterase	-2.58006
POLD1	P28340	DNA polymerase delta catalytic subunit	-2.57906
MSH5-SAPCD1			-2.57676
ZNF503-AS2	A6NEH8	Putative uncharacterized protein encoded by ZNF503-AS2	-2.5753
C1orf220	Q5T0J3	Putative uncharacterized protein C1orf220	-2.57135
OGFOD3	Q6PK18	2-oxoglutarate and iron-dependent oxygenase domain-containing protein 3	-2.5696
PROCA1	Q8NCQ7	Protein PROCA1	-2.56603
CTSH	P09668	Pro-cathepsin H [Cleaved into: Cathepsin H mini chain; Cathepsin H	-2.56394
POLA2	Q14181	DNA polymerase alpha subunit B	-2.56038
ANGPTL2	Q9UKU9	Angiopoietin-related protein 2	-2.5581
LOC100505549			-2.55791
B3GNTL1			-2.55505
CDKN2C	P42773	Cyclin-dependent kinase 4 inhibitor C	-2.55146
SUZ12P1			-2.55036
DNAI1	Q9UI46	Dynein intermediate chain 1, axonemal	-2.55032
ROPN1L	Q96C74	Ropporin-1-like protein	-2.55029
TRABD2B	A6NFA1	Metalloprotease TIKI2	-2.54888
NANOS3	P60323	Nanos homolog 3	-2.54369
ZNF718	Q3SXZ3	Zinc finger protein 718	-2.54127
AGXT2L2	Q8IUZ5	5-phosphohydroxy-L-lysine phospho-lyase	-2.53967
TTC31	Q49AM3	Tetratricopeptide repeat protein 31	-2.53893
SAMD13	Q5VXD3	Sterile alpha motif domain-containing protein 13	-2.53594
LIMS2	Q7Z4I7	LIM and senescent cell antigen-like-containing domain protein 2	-2.53413
NUP62CL	Q9H1M0	Nucleoporin-62 C-terminal-like protein	-2.5322
PLEKHB1	Q9UF11	Pleckstrin homology domain-containing family B member 1	-2.53181
SLC18A1	P54219	Chromaffin granule amine transporter	-2.52957
CAHM			-2.52316
SMIM11	P58511	Small integral membrane protein 11A	-2.52311
IGFBP4	P22692	Insulin-like growth factor-binding protein 4	-2.51611
VWA1	Q6PCB0	von Willebrand factor A domain-containing protein 1	-2.51367
GPC3	P51654	Glypican-3	-2.51187
TOP2A	P11388	DNA topoisomerase 2-alpha	-2.51039
USP43	Q70EL4	Ubiquitin carboxyl-terminal hydrolase 43	-2.51016
INHBB	P09529	Inhibin beta B chain	-2.51009
DNA2	P51530	DNA replication ATP-dependent helicase/nuclease DNA2	-2.50873
SNHG3			-2.50822
RMI2	Q96E14	RecQ-mediated genome instability protein 2	-2.50621
SIRPA	P78324	Tyrosine-protein phosphatase non-receptor type substrate 1	-2.50444
CES4A	Q5XG92	Carboxylesterase 4A	-2.50291
ZNF732	B4DXR9	Zinc finger protein 732	-2.49981
ATP5S	Q99766	ATP synthase subunit s, mitochondrial	-2.49954
HCG18			-2.49638
ADAM11	O75078	Disintegrin and metalloproteinase domain-containing protein 11	-2.4937
LOC646903			-2.49139
TAPT1-AS1			-2.49072
DDX11L2			-2.48866
FAM92B	Q6ZTR7	Protein FAM92B	-2.48716
C1orf106	Q3KP66	Uncharacterized protein C1orf106	-2.48667
AHSA2	Q719I0	Activator of 90 kDa heat shock protein ATPase homolog 2	-2.48549
CTSC	P53634	Dipeptidyl peptidase 1	-2.48514
CXorf30	Q6ZTR5	Cilia- and flagella-associated protein 47	-2.48395
EHHADH	Q08426	Peroxisomal bifunctional enzyme	-2.47971
GRIN2A	Q12879	Glutamate receptor ionotropic, NMDA 2A	-2.47391
CHURC1	Q8WUH1	Protein Churchill	-2.47374
ILF3-AS1			-2.47322
OGG1	O15527	N-glycosylase/DNA lyase [Includes: 8-oxoguanine DNA glycosylase	-2.47282
TCTA	P57738	T-cell leukemia translocation-altered gene protein	-2.47206
RCCD1	A6NED2	RCC1 domain-containing protein 1	-2.46928
CD9	P21926	CD9 antigen	-2.46888
NRBP2	Q9NSY0	Nuclear receptor-binding protein 2	-2.46848
ANKRD1	Q15327	Ankyrin repeat domain-containing protein 1	-2.46355
KLHDC8A	Q8IYD2	Kelch domain-containing protein 8A	-2.46172
MMRN1	Q13201	Multimerin-1	-2.46136
MFNG	O00587	Beta-1,3-N-acetylglucosaminyltransferase manic fringe	-2.45725
FLJ35282			-2.45555
PSMG4	Q5JS54	Proteasome assembly chaperone 4	-2.45486
PIEZO2	Q9H5I5	Piezo-type mechanosensitive ion channel component 2	-2.45481
CDC45	O75419	Cell division control protein 45 homolog	-2.45431
DKFZP434I0714			-2.45351
SMC2	O95347	Structural maintenance of chromosomes protein 2	-2.45163
SPRYD4	Q8WW59	SPRY domain-containing protein 4	-2.44966
KIF9	Q9HAQ2	Kinesin-like protein KIF9	-2.44882
TIMELESS	Q9UNS1	Protein timeless homolog	-2.44793
HILPDA	Q9Y5L2	Hypoxia-inducible lipid droplet-associated protein	-2.44758
RFC3	P40938	Replication factor C subunit 3	-2.44594
C8orf46	Q8TAG6	Uncharacterized protein C8orf46	-2.44588
QTRT1	Q9BXR0	Queuine tRNA-ribosyltransferase	-2.44485
ARMC4	Q5T2S8	Armadillo repeat-containing protein 4	-2.44478
FANCL	Q9NW38	E3 ubiquitin-protein ligase FANCL	-2.4447
GMNN	O75496	Geminin	-2.44206
ESPL1	Q14674	Separin	-2.44046
CENPN	Q96H22	Centromere protein N	-2.43828
GINS1	Q14691	DNA replication complex GINS protein PSF1	-2.43827
CCBL1	Q16773	Kynurenine--oxoglutarate transaminase 1	-2.43801
SH2D5	Q6ZV89	SH2 domain-containing protein 5	-2.43707
DLEU2L			-2.43649
DLL3	Q9NYJ7	Delta-like protein 3	-2.43532
SLC9A3	P48764	Sodium/hydrogen exchanger 3	-2.43482
DPM3	Q9P2X0	Dolichol-phosphate mannosyltransferase subunit 3	-2.43426
BOK	Q9UMX3	Bcl-2-related ovarian killer protein	-2.43295
PCED1A	Q9H1Q7	PC-esterase domain-containing protein 1A	-2.42801
IL13RA1	P78552	Interleukin-13 receptor subunit alpha-1	-2.42787
LOC100131434			-2.42382
CYB561D2	O14569	Cytochrome b561 domain-containing protein 2	-2.42136
PNMA3	Q9UL41	Paraneoplastic antigen Ma3	-2.42079
IFI27L1	Q96BM0	Interferon alpha-inducible protein 27-like protein 1	-2.41912
ALDH1A1	P00352	Retinal dehydrogenase 1	-2.41842
EME2	A4GXA9	Probable crossover junction endonuclease EME2	-2.41445
CHRNB4	P30926	Neuronal acetylcholine receptor subunit beta-4	-2.4122
CPXM1	Q96SM3	Probable carboxypeptidase X1	-2.4116
UBXN10	Q96LJ8	UBX domain-containing protein 10	-2.40951
KIF20A	O95235	Kinesin-like protein KIF20A	-2.40909
AIF1L	Q9BQI0	Allograft inflammatory factor 1-like	-2.40437
MGC45800			-2.40342
PSRC1	Q6PGN9	Proline/serine-rich coiled-coil protein 1	-2.40157
TMEM48	Q9BTX1	Nucleoporin NDC1	-2.4007
FAM107A	O95990	Protein FAM107A	-2.40049
HSD17B8	Q92506	Estradiol 17-beta-dehydrogenase 8	-2.39928
EFCAB12	Q6NXP0	EF-hand calcium-binding domain-containing protein 12	-2.39739
DARS2	Q6PI48	Aspartate--tRNA ligase, mitochondrial	-2.392
SLC4A4	Q9Y6R1	Electrogenic sodium bicarbonate cotransporter 1	-2.39003
GTSE1	Q9NYZ3	G2 and S phase-expressed protein 1	-2.38991
PAQR4	Q8N4S7	Progestin and adipoQ receptor family member 4	-2.3896
C1orf213	Q8NC38	Putative uncharacterized protein ZNF436-AS1	-2.38788
TIE1	P35590	Tyrosine-protein kinase receptor Tie-1	-2.38748
C10orf32	Q96B45	UPF0693 protein C10orf32	-2.38726
TRIM74	Q86UV6	Tripartite motif-containing protein 74	-2.38701
TTC23L	Q6PF05	Tetratricopeptide repeat protein 23-like	-2.38568
SDC4	P31431	Syndecan-4	-2.38306
TTLL6	Q8N841	Tubulin polyglutamylase TTLL6	-2.38036
ITM2A	O43736	Integral membrane protein 2A	-2.37435
POLD3	Q15054	DNA polymerase delta subunit 3	-2.3715
ZNF589	Q86UQ0	Zinc finger protein 589	-2.3714
ARMC3	Q5W041	Armadillo repeat-containing protein 3	-2.37022
EMID1	Q96A84	EMI domain-containing protein 1	-2.36973
C5orf55	Q8N2X6	Uncharacterized protein EXOC3-AS1	-2.36926
TMEM109	Q9BVC6	Transmembrane protein 109	-2.36883
TK1	P04183	Thymidine kinase, cytosolic	-2.36842
DGCR9			-2.36812
GRAMD1C	Q8IYS0	GRAM domain-containing protein 1C	-2.36617
TYMS	P04818	Thymidylate synthase	-2.36461
KDM8	Q8N371	Lysine-specific demethylase 8	-2.36425
C15orf38	Q7Z6K5	Arpin	-2.36409
EGR1			-2.35773
RAD54L	P46100	Transcriptional regulator ATRX	-2.35688
LOC730101			-2.35615
DEPDC1B	Q8WUY9	DEP domain-containing protein 1B	-2.35364
C16orf55	Q96N06	Spermatogenesis-associated protein 33	-2.35296
PPIF	P30405	Peptidyl-prolyl cis-trans isomerase F, mitochondrial	-2.3518
LOXL2	Q9Y4K0	Lysyl oxidase homolog 2	-2.35159
LOC100133315			-2.35133
ENOSF1	Q7L5Y1	Mitochondrial enolase superfamily member 1	-2.3496
CENPF	P49454	Centromere protein F	-2.34907
ZNF488	Q96MN9	Zinc finger protein 488	-2.3488
LOC100129534			-2.34867
RCC1	P18754	Regulator of chromosome condensation	-2.34834
ENTPD1	P49961	Ectonucleoside triphosphate diphosphohydrolase 1	-2.34752
C1orf228	Q6PIY5	Uncharacterized protein C1orf228	-2.34751
NCRNA00185			-2.34274
AKT2	P31751	RAC-beta serine/threonine-protein kinase	-2.34245
DPY19L2P2	Q6ZN68	Putative C-mannosyltransferase DPY19L2P2	-2.3418
FAHD2A	Q96GK7	Fumarylacetoacetate hydrolase domain-containing protein 2A	-2.34036
PKMYT1	Q99640	Membrane-associated tyrosine- and threonine-specific cdc2-inhibitory kinase	-2.33902
LOC440288			-2.3349
MAMDC4	Q6UXC1	Apical endosomal glycoprotein	-2.33473
ZNF587B	E7ETH6	Zinc finger protein 587B	-2.32992
TUBB1	Q9H4B7	Tubulin beta-1 chain	-2.32227
CTSF	Q9UBX1	Cathepsin F	-2.32169
MMP23B	O75900	Matrix metalloproteinase-23	-2.32129
MYL9	P24844	Myosin regulatory light polypeptide 9	-2.32085
SCRN2	Q96FV2	Secernin-2	-2.32039
C6orf163	Q5TEZ5	Uncharacterized protein C6orf163	-2.31989
SYNDIG1	Q9H7V2	Synapse differentiation-inducing gene protein 1	-2.31863
MRPL23-AS1			-2.31809
ORC1	Q13415	Origin recognition complex subunit 1	-2.31772
CDK1	P06493	Cyclin-dependent kinase 1	-2.31756
GSTZ1	O43708	Maleylacetoacetate isomerase	-2.31646
CD58	P19256	Lymphocyte function-associated antigen 3	-2.31579
TMEM218	A2RU14	Transmembrane protein 218	-2.31579
FANK1	Q8TC84	Fibronectin type 3 and ankyrin repeat domains protein 1	-2.31147
CHAF1B	Q13112	Chromatin assembly factor 1 subunit B	-2.30728
CHRNA5	P30532	Neuronal acetylcholine receptor subunit alpha-5	-2.30725
LOC155060			-2.30608
PLD2	O14939	Phospholipase D2	-2.30499
SSPO	A2VEC9	SCO-spondin	-2.298
AURKA	O14965	Aurora kinase A	-2.29407
FAM66C			-2.29165
TRIL	Q7L0X0	TLR4 interactor with leucine rich repeats	-2.28836
LOC282997			-2.28769
EPHX2	P34913	Bifunctional epoxide hydrolase 2 [Includes: Cytosolic epoxide hydrolase 2	-2.28676
CSRP2	Q16527	Cysteine and glycine-rich protein 2	-2.28615
DNPH1	O43598	2'-deoxynucleoside 5'-phosphate N-hydrolase 1	-2.28614
TRDMT1	O14717	tRNA	-2.28497
TAGLN	Q01995	Transgelin	-2.28361
ZWINT	O95229	ZW10 interactor	-2.2836
NOSTRIN	Q8IVI9	Nostrin	-2.27928
NR2E3	Q9Y5X4	Photoreceptor-specific nuclear receptor	-2.27896
CHRAC1	Q9NRG0	Chromatin accessibility complex protein 1	-2.27845
TCHP	Q9BT92	Trichoplein keratin filament-binding protein	-2.27759
RBBP7	Q16576	Histone-binding protein RBBP7	-2.27758
MSH5	O43196	MutS protein homolog 5	-2.27677
CDH20	Q9HBT6	Cadherin-20	-2.27648
CBX3P2			-2.27391
DYDC2	Q96IM9	DPY30 domain-containing protein 2	-2.27083
ANXA11	P50995	Annexin A11	-2.26804
TMPRSS5	Q9H3S3	Transmembrane protease serine 5	-2.26624
GPD2	P43304	Glycerol-3-phosphate dehydrogenase, mitochondrial	-2.26568
SNHG10			-2.26564
PRR11	Q96HE9	Proline-rich protein 11	-2.2653
WNT7B	P56706	Protein Wnt-7b	-2.26484
NUDT13	Q86X67	Nucleoside diphosphate-linked moiety X motif 13	-2.26465
SFXN5	Q8TD22	Sideroflexin-5	-2.26411
GJA1	P17302	Gap junction alpha-1 protein	-2.26408
C1GALT1C1	Q96EU7	C1GALT1-specific chaperone 1	-2.26363
KEL	P23276	Kell blood group glycoprotein	-2.26262
KIF18B	Q86Y91	Kinesin-like protein KIF18B	-2.26054
ERVK13-1	Q9NX77	Endogenous retrovirus group K member 13-1 Env polyprotein	-2.2594
C2CD4C	Q8TF44	C2 calcium-dependent domain-containing protein 4C	-2.25919
FLJ42875			-2.25825
LOC100131089			-2.2566
DHRS11	Q6UWP2	Dehydrogenase/reductase SDR family member 11	-2.25594
ASPM	Q8IZT6	Abnormal spindle-like microcephaly-associated protein	-2.25346
SLC39A8	Q9C0K1	Zinc transporter ZIP8	-2.25195
FLJ33630			-2.2508
HELLS	Q9NRZ9	Lymphoid-specific helicase	-2.24888
MYBL2	P10244	Myb-related protein B	-2.24846
CCDC18	Q5T9S5	Coiled-coil domain-containing protein 18	-2.24818
CA14	Q9ULX7	Carbonic anhydrase 14	-2.2475
FGFBP3	Q8TAT2	Fibroblast growth factor-binding protein 3	-2.2447
PDDC1	Q8NB37	Parkinson disease 7 domain-containing protein 1	-2.24409
DBF4B	Q8NFT6	Protein DBF4 homolog B	-2.24284
SCN4B	Q8IWT1	Sodium channel subunit beta-4	-2.24217
LOC100507634			-2.24137
PFN2	P35080	Profilin-2	-2.2413
EGR4	Q05215	Early growth response protein 4	-2.23999
E2F8	A0AVK6	Transcription factor E2F8	-2.23937
EMP2	P54851	Epithelial membrane protein 2	-2.23928
H2AFX	P16104	Histone H2AX	-2.23821
TK2	O00142	Thymidine kinase 2, mitochondrial	-2.23734
B3GAT3	O94766	Galactosylgalactosylxylosylprotein 3-beta-glucuronosyltransferase 3	-2.23527
FOXM1	Q08050	Forkhead box protein M1	-2.23397
TMSB15B	P0CG35	Thymosin beta-15B	-2.23056
ARHGAP22	Q7Z5H3	Rho GTPase-activating protein 22	-2.22721
TSEN2	Q8NCE0	tRNA-splicing endonuclease subunit Sen2	-2.22699
DKK2	Q9UBU2	Dickkopf-related protein 2	-2.22493
CTF1	Q16619	Cardiotrophin-1	-2.22444
CCDC108	Q6ZU64	Coiled-coil domain-containing protein 108	-2.22402
LINC00648			-2.22369
TKTL1	P51854	Transketolase-like protein 1	-2.22336
CYP27C1	Q4G0S4	Cytochrome P450 27C1	-2.22172
FLVCR1-AS1	Q8TAF5	Putative uncharacterized protein LQK1	-2.21938
LUC7L3	O95232	Luc7-like protein 3	-2.21621
HMGN2	P05204	Non-histone chromosomal protein HMG-17	-2.21591
LYPD6	Q86Y78	Ly6/PLAUR domain-containing protein 6	-2.21542
TRIM56	Q9BRZ2	E3 ubiquitin-protein ligase TRIM56	-2.21487
FHAD1	B1AJZ9	Forkhead-associated domain-containing protein 1	-2.21455
MEGF6	O75095	Multiple epidermal growth factor-like domains protein 6	-2.21426
GCDH	Q92947	Glutaryl-CoA dehydrogenase, mitochondrial	-2.21401
BTBD19	C9JJ37	BTB/POZ domain-containing protein 19	-2.21336
TMEM168	Q9H0V1	Transmembrane protein 168	-2.21255
TRAF5	O00463	TNF receptor-associated factor 5	-2.21184
POLE2	P56282	DNA polymerase epsilon subunit 2	-2.21178
DANCR	P0C864	Putative uncharacterized protein DANCR	-2.21165
LINC00535			-2.21065
ASPRV1	Q53RT3	Retroviral-like aspartic protease 1	-2.20966
ANLN	Q9NQW6	Actin-binding protein anillin	-2.2082
NUDT1	P36639	7,8-dihydro-8-oxoguanine triphosphatase	-2.20741
CDNF	Q49AH0	Cerebral dopamine neurotrophic factor	-2.20719
CHAF1A	Q13111	Chromatin assembly factor 1 subunit A	-2.20684
UPK3B	Q9BT76	Uroplakin-3b	-2.1994
PXMP2	Q9NR77	Peroxisomal membrane protein 2	-2.19885
H19			-2.19813
WDHD1	O75717	WD repeat and HMG-box DNA-binding protein 1	-2.19735
LPL	P06858	Lipoprotein lipase	-2.19561
NUDT18	Q6ZVK8	8-oxo-dGDP phosphatase NUDT18	-2.194
RMDN2	Q96LZ7	Regulator of microtubule dynamics protein 2	-2.19385
ZNF605	Q86T29	Zinc finger protein 605	-2.19347
MKI67	P46013	Antigen KI-67	-2.19055
LEPROT			-2.19054
ZNF474	Q6S9Z5	Zinc finger protein 474	-2.18828
FZD2	Q14332	Frizzled-2	-2.18521
FAM210B	Q96KR6	Protein FAM210B	-2.18413
LOC284581			-2.18255
TMEM107	Q6UX40	Transmembrane protein 107	-2.18232
EXOSC3	Q9NQT5	Exosome complex component RRP40	-2.1807
PCNA	P12004	Proliferating cell nuclear antigen	-2.18027
ZRANB2	O95218	Zinc finger Ran-binding domain-containing protein 2	-2.18023
NES	P48681	Nestin	-2.17736
TMEM91	Q6ZNR0	Transmembrane protein 91	-2.1763
ADCY3	O60266	Adenylate cyclase type 3	-2.17582
BRIP1	Q9P0J6	39S ribosomal protein L36, mitochondrial	-2.17521
HMBS	P08397	Porphobilinogen deaminase	-2.17462
CDC42EP2	O14613	Cdc42 effector protein 2	-2.17452
LOC100507053			-2.17389
ZDHHC8P1			-2.17324
PLK4	O00444	Serine/threonine-protein kinase PLK4	-2.17264
HIBCH	Q6NVY1	3-hydroxyisobutyryl-CoA hydrolase, mitochondrial	-2.16983
LOC144486			-2.16868
SHMT1	P34896	Serine hydroxymethyltransferase, cytosolic	-2.1684
MXD3	Q9BW11	Max dimerization protein 3	-2.16763
WDR49	Q8IV35	WD repeat-containing protein 49	-2.16653
LOC400927			-2.16449
TMEM17	Q86X19	Transmembrane protein 17	-2.16346
NOL12	Q9UGY1	Nucleolar protein 12	-2.16202
CDPF1	Q6NVV7	Cysteine-rich DPF motif domain-containing protein 1	-2.16069
TMEM254	Q8TBM7	Transmembrane protein 254	-2.1604
NDRG2	Q9UN36	Protein NDRG2	-2.16013
ZNF781	Q8N8C0	Zinc finger protein 781	-2.15975
CDC20	Q12834	Cell division cycle protein 20 homolog	-2.15641
HMGN3	Q15651	High mobility group nucleosome-binding domain-containing protein 3	-2.15633
TUBB4B	P68371	Tubulin beta-4B chain	-2.15596
CCNB2	O95067	G2/mitotic-specific cyclin-B2	-2.15449
NCAPD2	Q15021	Condensin complex subunit 1	-2.1533
PTN	P21246	Pleiotrophin	-2.15059
RNASEH2A	O75792	Ribonuclease H2 subunit A	-2.15017
POP5	Q969H6	Ribonuclease P/MRP protein subunit POP5	-2.1482
ZNF511	Q8NB15	Zinc finger protein 511	-2.14701
TROAP	Q12815	Tastin	-2.14651
PIH1D2	Q8WWB5	PIH1 domain-containing protein 2	-2.14448
GNRHR2	Q96P88	Putative gonadotropin-releasing hormone II receptor	-2.14448
DLL4	Q9NR61	Delta-like protein 4	-2.1443
SRD5A3	Q9H8P0	Polyprenol reductase	-2.1434
ADAMTS8	Q9UP79	A disintegrin and metalloproteinase with thrombospondin motifs 8	-2.14335
TEX9	Q8N6V9	Testis-expressed sequence 9 protein	-2.1432
TPM1	P09493	Tropomyosin alpha-1 chain	-2.14209
LOC729683			-2.14195
TPI1P2			-2.14173
EFEMP1	Q12805	EGF-containing fibulin-like extracellular matrix protein 1	-2.14084
COBL	O75128	Protein cordon-bleu	-2.14037
C5	P01031	Complement C5	-2.13918
NKAPP1	Q8N9T2	Putative uncharacterized protein CXorf42	-2.13897
CTGF	P29279	Connective tissue growth factor	-2.13818
ATP6V1E2	Q96A05	V-type proton ATPase subunit E 2	-2.13759
PTPLA	B0YJ81	Very-long-chain	-2.13599
PRSS23	O95084	Serine protease 23	-2.13592
LOC100506190			-2.13497
ARHGEF39	Q8N4T4	Rho guanine nucleotide exchange factor 39	-2.13487
CASC5	Q8NG31	Protein CASC5	-2.13453
TTC14	Q96N46	Tetratricopeptide repeat protein 14	-2.13399
LY6E	Q16553	Lymphocyte antigen 6E	-2.13337
ZNF114	Q8NC26	Zinc finger protein 114	-2.13316
KAT2A	Q92830	Histone acetyltransferase KAT2A	-2.1316
P2RX6	O15547	P2X purinoceptor 6	-2.13133
LOC100506123			-2.12933
SIT1	Q9NP91	Sodium- and chloride-dependent transporter XTRP3	-2.12891
NS3BP			-2.12797
IFT81	Q8WYA0	Intraflagellar transport protein 81 homolog	-2.12699
JRK	O75564	Jerky protein homolog	-2.12628
PBK	Q96KB5	Lymphokine-activated killer T-cell-originated protein kinase	-2.12296
FOXN4	Q96NZ1	Forkhead box protein N4	-2.12262
FUT2	Q10981	Galactoside 2-alpha-L-fucosyltransferase 2	-2.12139
DCAF16	Q9NXF7	DDB1- and CUL4-associated factor 16	-2.12097
EXTL2	Q9UBQ6	Exostosin-like 2	-2.12067
MLF1IP	Q71F23	Centromere protein U	-2.1198
LOC158696			-2.11903
EGR2	P11161	E3 SUMO-protein ligase EGR2	-2.11765
PACSIN3	Q9UKS6	Protein kinase C and casein kinase substrate in neurons protein 3	-2.11665
PAICS	P22234	Multifunctional protein ADE2 [Includes: Phosphoribosylaminoimidazole-succinocarboxamide synthase	-2.11311
C4orf3	Q8WVX3	Uncharacterized protein C4orf3	-2.11277
MMP19	Q99542	Matrix metalloproteinase-19	-2.11262
CENPH	Q9H3R5	Centromere protein H	-2.11261
ASIC1	P78348	Acid-sensing ion channel 1	-2.11212
PAR1	Q9HAB3	Solute carrier family 52, riboflavin transporter, member 2	-2.11162
SSTR2	P30874	Somatostatin receptor type 2	-2.11065
GNG11	P61952	Guanine nucleotide-binding protein G	-2.11065
UBE2C	O00762	Ubiquitin-conjugating enzyme E2 C	-2.11034
MOGS	Q13724	Mannosyl-oligosaccharide glucosidase	-2.10928
CLN6	Q9NWW5	Ceroid-lipofuscinosis neuronal protein 6	-2.10778
RGS5	O15539	Regulator of G-protein signaling 5	-2.1068
GEN1	Q17RS7	Flap endonuclease GEN homolog 1	-2.10472
NME4	O00746	Nucleoside diphosphate kinase, mitochondrial	-2.10424
DEPDC1	Q5TB30	DEP domain-containing protein 1A	-2.10277
CREG1	O75629	Protein CREG1	-2.10251
MTAP	Q13126	S-methyl-5'-thioadenosine phosphorylase	-2.10238
CD82	P27701	CD82 antigen	-2.10092
TSPAN19	P0C672	Putative tetraspanin-19	-2.10077
AMT	P48728	Aminomethyltransferase, mitochondrial	-2.10073
SKA3	Q8IX90	Spindle and kinetochore-associated protein 3	-2.09944
IGFBP5	P24593	Insulin-like growth factor-binding protein 5	-2.09618
FAM64A	Q9BSJ6	Protein FAM64A	-2.09562
KLRG1	Q96E93	Killer cell lectin-like receptor subfamily G member 1	-2.09556
UBXN8	O00124	UBX domain-containing protein 8	-2.09506
PBXIP1	Q96AQ6	Pre-B-cell leukemia transcription factor-interacting protein 1	-2.09446
LOC100129961			-2.09404
KIF4A	O95239	Chromosome-associated kinesin KIF4A	-2.09373
CCDC80	Q76M96	Coiled-coil domain-containing protein 80	-2.09108
SMOC1	Q9H4F8	SPARC-related modular calcium-binding protein 1	-2.09102
LOC100131564			-2.0905
MIR210HG			-2.08938
PPCDC	Q96CD2	Phosphopantothenoylcysteine decarboxylase	-2.08871
C17orf53	Q8N3J3	Uncharacterized protein C17orf53	-2.08842
TREX1	Q9NSU2	Three-prime repair exonuclease 1	-2.08805
ADCY6	O43306	Adenylate cyclase type 6	-2.08681
TUBA1B	P68363	Tubulin alpha-1B chain	-2.0863
SPATA25	Q9BR10	Spermatogenesis-associated protein 25	-2.08574
ARSA	P15289	Arylsulfatase A	-2.0857
ACP6	Q9NPH0	Lysophosphatidic acid phosphatase type 6	-2.08525
KLHDC9	Q8NEP7	Kelch domain-containing protein 9	-2.08441
RSPH1	Q8WYR4	Radial spoke head 1 homolog	-2.08399
TMED1	Q13445	Transmembrane emp24 domain-containing protein 1	-2.08366
LOC338799			-2.08164
MURC	Q5BKX8	Muscle-related coiled-coil protein	-2.08158
CKLF	Q9UBR5	Chemokine-like factor	-2.08143
MZF1	P28698	Myeloid zinc finger 1	-2.08117
CKS1B	P61024	Cyclin-dependent kinases regulatory subunit 1	-2.08104
CSGALNACT1	Q8TDX6	Chondroitin sulfate N-acetylgalactosaminyltransferase 1	-2.08036
CLEC11A	Q9Y240	C-type lectin domain family 11 member A	-2.08028
LRRC8A	Q8IWT6	Volume-regulated anion channel subunit LRRC8A	-2.07884
PDLIM1	O00151	PDZ and LIM domain protein 1	-2.07832
HEPH	Q9BQS7	Hephaestin	-2.0781
NSMCE4A	Q9NXX6	Non-structural maintenance of chromosomes element 4 homolog A	-2.07767
LOC100505876			-2.07526
FANCI	Q9NVI1	Fanconi anemia group I protein	-2.07355
SRSF5	Q13243	Serine/arginine-rich splicing factor 5	-2.07338
SMKR1	H3BMG3	Small lysine-rich protein 1	-2.07223
CHRDL1	Q9BU40	Chordin-like protein 1	-2.0721
E2F3	O00716	Transcription factor E2F3	-2.07177
PGBD2	Q6P3X8	PiggyBac transposable element-derived protein 2	-2.07098
HTR7P1			-2.07076
CCDC14	Q49A88	Coiled-coil domain-containing protein 14	-2.07042
TICRR	Q7Z2Z1	Treslin	-2.07003
LOC400752			-2.06928
AMDHD2	Q9Y303	N-acetylglucosamine-6-phosphate deacetylase	-2.06889
ARV1	Q9H2C2	Protein ARV1	-2.06882
KIF23	Q02241	Kinesin-like protein KIF23	-2.06873
RRM1	P23921	Ribonucleoside-diphosphate reductase large subunit	-2.06855
GLTPD2	A6NH11	Glycolipid transfer protein domain-containing protein 2	-2.06769
C18orf54	Q8IYD9	Lung adenoma susceptibility protein 2	-2.06492
RBL1	P28749	Retinoblastoma-like protein 1	-2.06229
LAMA4	Q16363	Laminin subunit alpha-4	-2.06167
CASP6	P55212	Caspase-6	-2.06032
RBM12	Q9NTZ6	RNA-binding protein 12	-2.06028
KIF15	Q9NS87	Kinesin-like protein KIF15	-2.05994
GFRA1	P56159	GDNF family receptor alpha-1	-2.05988
ADAMTS15	Q8TE58	A disintegrin and metalloproteinase with thrombospondin motifs 15	-2.05553
MGC72080			-2.05513
TMEM9B-AS1			-2.05269
IQCD	Q96DY2	IQ domain-containing protein D	-2.05127
CENPA	P49450	Histone H3-like centromeric protein A	-2.05108
SELENBP1	Q13228	Selenium-binding protein 1	-2.0488
SMOC2			-2.04843
PARPBP	Q9NWS1	PCNA-interacting partner	-2.04785
LOC202781			-2.04749
C16orf59	Q7L2K0	Uncharacterized protein C16orf59	-2.04577
LIX1	Q8N485	Protein limb expression 1 homolog	-2.04396
METTL25	Q8N6Q8	Methyltransferase-like protein 25	-2.0438
SRPX	P78539	Sushi repeat-containing protein SRPX	-2.04375
SECISBP2	Q96T21	Selenocysteine insertion sequence-binding protein 2	-2.04372
ZNF321P	Q8N8H1	Putative protein ZNF321	-2.04368
LRRC29	Q8WV35	Leucine-rich repeat-containing protein 29	-2.04278
CENPO	Q9BU64	Centromere protein O	-2.04096
MAFG-AS1			-2.03981
PTGR2	Q8N8N7	Prostaglandin reductase 2	-2.03823
MIAT			-2.03693
ANKRD45	Q5TZF3	Ankyrin repeat domain-containing protein 45	-2.03438
MAT2A	P31153	S-adenosylmethionine synthase isoform type-2	-2.03421
PNISR	Q8TF01	Arginine/serine-rich protein PNISR	-2.03379
CTTN	Q14247	Src substrate cortactin	-2.03257
TAS2R5	Q9NYW4	Taste receptor type 2 member 5	-2.03098
CHRNA3	P32297	Neuronal acetylcholine receptor subunit alpha-3	-2.03073
SH2D7	A6NKC9	SH2 domain-containing protein 7	-2.03011
TRIOBP	Q9H2D6	TRIO and F-actin-binding protein	-2.0285
SUMF1	Q8NBK3	Sulfatase-modifying factor 1	-2.02828
ZNF169	Q14929	Zinc finger protein 169	-2.02785
CYB5RL	Q6IPT4	NADH-cytochrome b5 reductase-like	-2.0271
IFITM2	Q01629	Interferon-induced transmembrane protein 2	-2.02704
ITGA9	Q13797	Integrin alpha-9	-2.02553
PLAC9	Q5JTB6	Placenta-specific protein 9	-2.02494
MNF1	Q9BRT2	Ubiquinol-cytochrome-c reductase complex assembly factor 2	-2.02488
C2orf16	Q68DN1	Uncharacterized protein C2orf16	-2.02386
PTX3	O75364	Pituitary homeobox 3	-2.02237
CKAP2	Q8WWK9	Cytoskeleton-associated protein 2	-2.02156
EFHC1	Q5JVL4	EF-hand domain-containing protein 1	-2.02121
VIPR2	P41587	Vasoactive intestinal polypeptide receptor 2	-2.01974
RABL3	Q5HYI8	Rab-like protein 3	-2.01951
LOC143666			-2.01947
COL4A1	P02462	Collagen alpha-1	-2.01859
CBR4	Q8N4T8	Carbonyl reductase family member 4	-2.01771
VSTM4	Q8IW00	V-set and transmembrane domain-containing protein 4 [Cleaved into: Peptide Lv]	-2.01768
KANK2	Q63ZY3	KN motif and ankyrin repeat domain-containing protein 2	-2.01511
MATN3	O15232	Matrilin-3	-2.01467
EBF2	Q9HAK2	Transcription factor COE2	-2.01354
KIF11	P52732	Kinesin-like protein KIF11	-2.01276
C19orf48	Q6RUI8	Uncharacterized protein C19orf48	-2.00946
SMC4	Q9NTJ3	Structural maintenance of chromosomes protein 4	-2.00863
TEFM	Q96QE5	Transcription elongation factor, mitochondrial	-2.00839
ABCC4	O15439	Multidrug resistance-associated protein 4	-2.00818
TPX2	Q9ULW0	Targeting protein for Xklp2	-2.00784
PTGIS	Q16647	Prostacyclin synthase	-2.00714
NAGPA	Q9UK23	N-acetylglucosamine-1-phosphodiester alpha-N-acetylglucosaminidase	-2.00541
ELP6	Q0PNE2	Elongator complex protein 6	-2.0051
EFNA4	P52798	Ephrin-A4	-2.00466
NUSAP1	Q9BXS6	Nucleolar and spindle-associated protein 1	-2.00427
NT5DC3	Q86UY8	5'-nucleotidase domain-containing protein 3	-2.00397
ZNF782	Q6ZMW2	Zinc finger protein 782	-2.00358
COA4	Q9NYJ1	Cytochrome c oxidase assembly factor 4 homolog, mitochondrial	-2.00231
NEURL1B	A8MQ27	E3 ubiquitin-protein ligase NEURL1B	-2.0004
CYBA	P13498	Cytochrome b-245 light chain	-1.99997
TMSB4Y	O14604	Thymosin beta-4, Y-chromosomal	-1.99997
ZNF789	Q5FWF6	Zinc finger protein 789	-1.99906
BTD	P43251	Biotinidase	-1.99636
TRPC3	Q13507	Short transient receptor potential channel 3	-1.99588
B9D1	Q9UPM9	B9 domain-containing protein 1	-1.99566
TTK	P33981	Dual specificity protein kinase TTK	-1.99527
LTBP1	Q14766	Latent-transforming growth factor beta-binding protein 1	-1.99383
C9orf156	Q9BU70	tRNA	-1.99298
FAM173B	Q6P4H8	Protein FAM173B	-1.99232
NEIL1	Q96FI4	Endonuclease 8-like 1	-1.99137
NOXA1	Q86UR1	NADPH oxidase activator 1	-1.9902
HLCS	P50747	Biotin--protein ligase	-1.98987
HSPB11	Q9Y547	Intraflagellar transport protein 25 homolog	-1.98808
MTHFD1	P11586	C-1-tetrahydrofolate synthase, cytoplasmic	-1.98785
GPR1	P46091	G-protein coupled receptor 1	-1.98724
STRIP2	Q9ULQ0	Striatin-interacting protein 2	-1.98625
C12orf76	Q8N812	Uncharacterized protein C12orf76	-1.98147
EYA2	O00167	Eyes absent homolog 2	-1.9811
POMGNT1	Q8WZA1	Protein O-linked-mannose beta-1,2-N-acetylglucosaminyltransferase 1	-1.98049
KLF4	O43474	Krueppel-like factor 4	-1.98023
TMEM51	Q9NW97	Transmembrane protein 51	-1.97995
ARMC6	Q6NXE6	Armadillo repeat-containing protein 6	-1.97988
LOC254128			-1.97878
FGFRL1	Q8N441	Fibroblast growth factor receptor-like 1	-1.97771
LOC100132352			-1.9775
ENGASE	Q8NFI3	Cytosolic endo-beta-N-acetylglucosaminidase	-1.97743
THBS2	P35442	Thrombospondin-2	-1.97647
PKI55			-1.97614
CCDC150	Q8NCX0	Coiled-coil domain-containing protein 150	-1.97603
SPOCK1	Q08629	Testican-1	-1.97371
DHRS1	Q96LJ7	Dehydrogenase/reductase SDR family member 1	-1.97314
SH2B1	Q9NRF2	SH2B adapter protein 1	-1.97226
ADAMTS18	Q8TE60	A disintegrin and metalloproteinase with thrombospondin motifs 18	-1.97189
FAM86HP			-1.9678
LOC100128338			-1.96656
C1orf85	Q8WWB7	Glycosylated lysosomal membrane protein	-1.9658
CCDC173	Q0VFZ6	Coiled-coil domain-containing protein 173	-1.96498
OAF	Q86UD1	Out at first protein homolog	-1.96494
IRAK1BP1	Q5VVH5	Interleukin-1 receptor-associated kinase 1-binding protein 1	-1.96448
LOC100506071			-1.96366
C20orf195	Q9BVV2	Uncharacterized protein C20orf195	-1.9629
RPA3	P35244	Replication protein A 14 kDa subunit	-1.9628
DYNLRB2	Q8TF09	Dynein light chain roadblock-type 2	-1.96225
GLYCTK	Q8IVS8	Glycerate kinase	-1.9609
FAM83H	Q6ZRV2	Protein FAM83H	-1.96084
MPV17	P39210	Protein Mpv17	-1.95935
CPPED1	Q9BRF8	Serine/threonine-protein phosphatase CPPED1	-1.95864
SLC45A3	Q96JT2	Solute carrier family 45 member 3	-1.95835
SPA17	Q15506	Sperm surface protein Sp17	-1.95778
NFATC4	Q14934	Nuclear factor of activated T-cells, cytoplasmic 4	-1.95766
CCNE1	P24864	G1/S-specific cyclin-E1	-1.95543
SEC31B	Q9NQW1	Protein transport protein Sec31B	-1.9553
LOXL1	Q08397	Lysyl oxidase homolog 1	-1.95473
SIM1	P81133	Single-minded homolog 1	-1.9541
LRRC37A4P			-1.95212
SOX1	O00570	Transcription factor SOX-1	-1.95211
NPTX1	Q15818	Neuronal pentraxin-1	-1.95176
LOC113230			-1.9509
MLLT4-AS1	Q9Y6Z5	Putative uncharacterized protein MLLT4-AS1	-1.95013
CCNE2	O96020	G1/S-specific cyclin-E2	-1.94948
BDNF-AS			-1.94909
OLFM3	Q96PB7	Noelin-3	-1.94899
TRAIP	Q9BWF2	E3 ubiquitin-protein ligase TRAIP	-1.94842
PRPS2	P11908	Ribose-phosphate pyrophosphokinase 2	-1.9458
ZNF367	Q7RTV3	Zinc finger protein 367	-1.94444
LRRC43	Q8N309	Leucine-rich repeat-containing protein 43	-1.94327
MDH1B	Q5I0G3	Putative malate dehydrogenase 1B	-1.94308
C1orf115	Q9H7X2	Uncharacterized protein C1orf115	-1.94288
PIGN	O95427	GPI ethanolamine phosphate transferase 1	-1.94234
LINC00526	Q96FQ7	Putative uncharacterized protein encoded by LINC00526	-1.9409
CRISPLD1	Q9H336	Cysteine-rich secretory protein LCCL domain-containing 1	-1.93949
UBXN11	Q5T124	UBX domain-containing protein 11	-1.93932
ZNF257	Q9Y2Q1	Zinc finger protein 257	-1.93826
TMUB2	Q71RG4	Transmembrane and ubiquitin-like domain-containing protein 2	-1.93631
CYR61	O00622	Protein CYR61	-1.93534
PROB1	E7EW31	Proline-rich basic protein 1	-1.93525
ZDHHC16	Q969W1	Probable palmitoyltransferase ZDHHC16	-1.93488
PPP1R3E	Q9H7J1	Protein phosphatase 1 regulatory subunit 3E	-1.93423
OSBPL7	Q9BZF2	Oxysterol-binding protein-related protein 7	-1.9341
KIF24	Q5T7B8	Kinesin-like protein KIF24	-1.93386
FAM104B	Q5XKR9	Protein FAM104B	-1.93342
ZNF552	Q9H707	Zinc finger protein 552	-1.93333
CHST14	Q8NCH0	Carbohydrate sulfotransferase 14	-1.93316
CCDC37	Q494V2	Cilia- and flagella-associated protein 100	-1.93222
GPRIN2	O60269	G protein-regulated inducer of neurite outgrowth 2	-1.93203
ADAMTS3	O15072	A disintegrin and metalloproteinase with thrombospondin motifs 3	-1.9316
ZNF124	Q15973	Zinc finger protein 124	-1.93147
FGF9	P31371	Fibroblast growth factor 9	-1.93067
GSTK1	Q9Y2Q3	Glutathione S-transferase kappa 1	-1.93062
MXRA8	Q9BRK3	Matrix-remodeling-associated protein 8	-1.93013
RPS27L	Q71UM5	40S ribosomal protein S27-like	-1.93008
ALPL	P05186	Alkaline phosphatase, tissue-nonspecific isozyme	-1.93006
CYB5D2	Q8WUJ1	Neuferricin	-1.9298
ITGB3BP	Q13352	Centromere protein R	-1.92949
CYP26C1	Q6V0L0	Cytochrome P450 26C1	-1.92873
NASP	P49321	Nuclear autoantigenic sperm protein	-1.92798
LMNB1	P20700	Lamin-B1	-1.92731
PFAS	O15067	Phosphoribosylformylglycinamidine synthase	-1.92709
SMIM4	Q8WVI0	Small integral membrane protein 4	-1.92647
FANCA	O15360	Fanconi anemia group A protein	-1.9251
CRNDE			-1.92477
LOC100132077			-1.92343
MAD2L1	Q13257	Mitotic spindle assembly checkpoint protein MAD2A	-1.92315
PLK1	P53350	Serine/threonine-protein kinase PLK1	-1.92269
TMEM2	Q9UHN6	Transmembrane protein 2	-1.92226
GAS2L3	Q86XJ1	GAS2-like protein 3	-1.92188
PARP4	Q9UKK3	Poly [ADP-ribose] polymerase 4	-1.92084
NOXO1	Q8NFA2	NADPH oxidase organizer 1	-1.92042
EBF4	Q9BQW3	Transcription factor COE4	-1.91871
CCDC147	Q5T655	Cilia- and flagella-associated protein 58	-1.91831
CCNA2	P20248	Cyclin-A2	-1.91777
KIAA0141	Q14154	Death ligand signal enhancer	-1.91774
LOC100527964			-1.91743
SPC25	Q9HBM1	Kinetochore protein Spc25	-1.9172
ELOVL2	Q9NXB9	Elongation of very long chain fatty acids protein 2	-1.91523
SORCS1	Q8WY21	VPS10 domain-containing receptor SorCS1	-1.91468
ZNF33B	Q06732	Zinc finger protein 33B	-1.91458
TEAD2	Q15562	Transcriptional enhancer factor TEF-4	-1.91458
INTS7	Q9NVH2	Integrator complex subunit 7	-1.91427
SOCS3	O14543	Suppressor of cytokine signaling 3	-1.91417
UBTF	P17480	Nucleolar transcription factor 1	-1.91279
LOC283761			-1.91173
INCA1	Q0VD86	Protein INCA1	-1.91136
PRSS35	Q8N3Z0	Inactive serine protease 35	-1.91054
LOC100268168			-1.90969
MGC21881			-1.90855
BRI3BP	Q8WY22	BRI3-binding protein	-1.90813
PIGV	Q9NUD9	GPI mannosyltransferase 2	-1.90769
SEL1L3	Q68CR1	Protein sel-1 homolog 3	-1.90742
PIGZ	Q86VD9	GPI mannosyltransferase 4	-1.90723
TGFB1I1	O43294	Transforming growth factor beta-1-induced transcript 1 protein	-1.9068
HES4	Q9HCC6	Transcription factor HES-4	-1.90645
EXO1	Q9UQ84	Exonuclease 1	-1.90561
COL18A1	P39060	Collagen alpha-1	-1.9053
MGST1	P10620	Microsomal glutathione S-transferase 1	-1.90429
DKFZP686I15217			-1.90394
RSPH4A	Q5TD94	Radial spoke head protein 4 homolog A	-1.90263
LZTS1			-1.90253
NUBP1	P53384	Cytosolic Fe-S cluster assembly factor NUBP1	-1.90108
APOA1BP	Q8NCW5	NAD	-1.90095
IL11RA	Q14626	Interleukin-11 receptor subunit alpha	-1.90092
EVC	P57679	Ellis-van Creveld syndrome protein	-1.90053
PUS7	Q96PZ0	Pseudouridylate synthase 7 homolog	-1.8998
DOCK10	Q96BY6	Dedicator of cytokinesis protein 10	-1.89819
COL26A1	Q96A83	Collagen alpha-1	-1.89816
FLJ10038			-1.8976
FAM111A	Q96PZ2	Protein FAM111A	-1.8973
ENO4	A6NNW6	Enolase 4	-1.89719
FAM86B1	Q8N7N1	Putative protein N-methyltransferase FAM86B1	-1.89573
GBA	P04062	Glucosylceramidase	-1.8955
BLM	P54132	Bloom syndrome protein	-1.89517
GM2A	P17900	Ganglioside GM2 activator	-1.89505
ANKRD9	Q96BM1	Ankyrin repeat domain-containing protein 9	-1.89503
BCKDHB	P21953	2-oxoisovalerate dehydrogenase subunit beta, mitochondrial	-1.89453
PPAPDC1B	Q8NEB5	Phospholipid phosphatase 5	-1.89432
SLC37A4	O43826	Glucose-6-phosphate translocase	-1.89389
HEMK1	Q9Y5R4	HemK methyltransferase family member 1	-1.89261
GRN	P28799	Granulins	-1.8908
SOX3	P41225	Transcription factor SOX-3	-1.89005
RPGR	Q92834	X-linked retinitis pigmentosa GTPase regulator	-1.89001
ULBP3	Q9BZM4	NKG2D ligand 3	-1.88939
PTTG1	O95997	Securin	-1.88919
PNRC2	Q9NPJ4	Proline-rich nuclear receptor coactivator 2	-1.88893
BTN2A2	Q8WVV5	Butyrophilin subfamily 2 member A2	-1.88788
RABL2B	Q9UNT1	Rab-like protein 2B	-1.88722
TMSB15A	P0CG34	Thymosin beta-15A	-1.88715
KLHL23,PHOSPHO2-KLHL23			-1.88665
CHEK2	O96017	Serine/threonine-protein kinase Chk2	-1.88659
LOC401052			-1.88588
CDT1	Q9H211	DNA replication factor Cdt1	-1.88584
SLC25A53	Q5H9E4	Solute carrier family 25 member 53	-1.8858
TMEM14B	Q9NUH8	Transmembrane protein 14B	-1.88515
GJC1	P36383	Gap junction gamma-1 protein	-1.8847
TRABD	Q9H4I3	TraB domain-containing protein	-1.88453
PDCL3P4			-1.8844
LRRC9	Q6ZRR7	Leucine-rich repeat-containing protein 9	-1.88312
FAM154B	Q658L1	Stabilizer of axonemal microtubules 2	-1.88299
SUV39H1	O43463	Histone-lysine N-methyltransferase SUV39H1	-1.88109
SLC2A1	P11166	Solute carrier family 2, facilitated glucose transporter member 1	-1.88088
CIT	O14578	Citron Rho-interacting kinase	-1.88044
MMS22L	Q6ZRQ5	Protein MMS22-like	-1.88039
SMYD2	Q9NRG4	N-lysine methyltransferase SMYD2	-1.87972
42430			-1.87966
PIGO	Q8TEQ8	GPI ethanolamine phosphate transferase 3	-1.87928
IGF2	P01344	Insulin-like growth factor II	-1.87876
PDGFD	Q9GZP0	Platelet-derived growth factor D	-1.87796
TMEM165	Q9HC07	Transmembrane protein 165	-1.87784
REXO2	Q9Y3B8	Oligoribonuclease, mitochondrial	-1.87667
GGCT	O75223	Gamma-glutamylcyclotransferase	-1.87629
STAG3L2	P0CL84	Putative STAG3-like protein 2	-1.87375
ZNF512	Q96ME7	Zinc finger protein 512	-1.87358
AKAP3	O75969	A-kinase anchor protein 3	-1.87353
LOC81691			-1.87211
LOC646719			-1.87131
ST6GALNAC3	Q8NDV1	Alpha-N-acetylgalactosaminide alpha-2,6-sialyltransferase 3	-1.87095
GRIK3	Q13003	Glutamate receptor ionotropic, kainate 3	-1.87018
RNF175	Q8N4F7	RING finger protein 175	-1.86963
ACSF2	Q96CM8	Acyl-CoA synthetase family member 2, mitochondrial	-1.86948
NUDT7	P0C024	Peroxisomal coenzyme A diphosphatase NUDT7	-1.86911
TLCD2	A6NGC4	TLC domain-containing protein 2	-1.86831
EPHB4	P54760	Ephrin type-B receptor 4	-1.86513
E2F7	Q96AV8	Transcription factor E2F7	-1.86509
OPCML	Q14982	Opioid-binding protein/cell adhesion molecule	-1.86509
NME1	P15531	Nucleoside diphosphate kinase A	-1.8646
GSN	P06396	Gelsolin	-1.86435
GUCA1A	P43080	Guanylyl cyclase-activating protein 1	-1.86423
FN1	P02751	Fibronectin	-1.86182
PVRL3	Q9NQS3	Nectin-3	-1.86109
RNF26	Q9BY78	RING finger protein 26	-1.86078
RBPMS2	Q6ZRY4	RNA-binding protein with multiple splicing 2	-1.86058
MSRB3	Q8IXL7	Methionine-R-sulfoxide reductase B3	-1.86032
CTPS1	P17812	CTP synthase 1	-1.85908
ACBD4	Q8NC06	Acyl-CoA-binding domain-containing protein 4	-1.85884
PLS1	Q14651	Plastin-1	-1.85788
UCP2	P55851	Mitochondrial uncoupling protein 2	-1.85754
NRTN	Q99748	Neurturin	-1.85684
HMGA2	P52926	High mobility group protein HMGI-C	-1.85651
LGALS3BP	Q08380	Galectin-3-binding protein	-1.85621
ZNF135	P52742	Zinc finger protein 135	-1.85583
ARSB	P15848	Arylsulfatase B	-1.85551
LRRC4	Q9HBW1	Leucine-rich repeat-containing protein 4	-1.85481
STXBP6	Q8NFX7	Syntaxin-binding protein 6	-1.85402
UNG	P13051	Uracil-DNA glycosylase	-1.85323
POC1A	Q8NBT0	POC1 centriolar protein homolog A	-1.85181
C9orf37	Q9H2J1	Uncharacterized protein ARRDC1-AS1	-1.85175
LGI1	O95970	Leucine-rich glioma-inactivated protein 1	-1.85172
GLB1L2	Q8IW92	Beta-galactosidase-1-like protein 2	-1.85069
ZNF485	Q8NCK3	Zinc finger protein 485	-1.85017
SLC16A13	Q7RTY0	Monocarboxylate transporter 13	-1.85002
WDR86	Q86TI4	WD repeat-containing protein 86	-1.84973
COQ7	Q99807	5-demethoxyubiquinone hydroxylase, mitochondrial	-1.84742
CD83	Q01151	CD83 antigen	-1.84674
CCNF	P41002	Cyclin-F	-1.84629
ITIH5	Q86UX2	Inter-alpha-trypsin inhibitor heavy chain H5	-1.84609
TMEM106C	Q9BVX2	Transmembrane protein 106C	-1.84608
KAL1	P23352	Anosmin-1	-1.84524
PON2	Q15165	Serum paraoxonase/arylesterase 2	-1.84509
CHML	P26374	Rab proteins geranylgeranyltransferase component A 2	-1.84489
RSPO2	Q6UXX9	R-spondin-2	-1.8443
LOC643669			-1.84417
KIAA1143	Q96AT1	Uncharacterized protein KIAA1143	-1.84401
TUBB6	Q9BUF5	Tubulin beta-6 chain	-1.84389
NEUROG1	Q92886	Neurogenin-1	-1.84231
CD320	Q9NPF0	CD320 antigen	-1.84188
CKAP2L	Q8IYA6	Cytoskeleton-associated protein 2-like	-1.84112
TCF7	P36402	Transcription factor 7	-1.84106
COL5A1	P20908	Collagen alpha-1	-1.84083
RNASET2	O00584	Ribonuclease T2	-1.8396
NEIL3	Q8TAT5	Endonuclease 8-like 3	-1.83957
BOLA1	Q9Y3E2	BolA-like protein 1	-1.83867
ZFC3H1	O60293	Zinc finger C3H1 domain-containing protein	-1.83781
CMTM3	Q96MX0	CKLF-like MARVEL transmembrane domain-containing protein 3	-1.83758
OGT	O15294	UDP-N-acetylglucosamine--peptide N-acetylglucosaminyltransferase 110 kDa subunit	-1.83742
POLA1	P09884	DNA polymerase alpha catalytic subunit	-1.83677
DHFRL1	Q86XF0	Dihydrofolate reductase, mitochondrial	-1.8362
PTK7	Q13308	Inactive tyrosine-protein kinase 7	-1.83469
SLC2A12	Q8TD20	Solute carrier family 2, facilitated glucose transporter member 12	-1.83453
ALG8	Q9BVK2	Probable dolichyl pyrophosphate Glc1Man9GlcNAc2 alpha-1,3-glucosyltransferase	-1.83362
CNTN3	Q9P232	Contactin-3	-1.83327
NUP210	Q8TEM1	Nuclear pore membrane glycoprotein 210	-1.83253
CLYBL	Q8N0X4	Citrate lyase subunit beta-like protein, mitochondrial	-1.83126
SERPING1	P05155	Plasma protease C1 inhibitor	-1.83124
LOC149134			-1.83121
TMSB4X	P62328	Thymosin beta-4	-1.83104
IGFBP2	P18065	Insulin-like growth factor-binding protein 2	-1.83081
SHISA4	Q96DD7	Protein shisa-4	-1.83048
PTGFRN	Q9P2B2	Prostaglandin F2 receptor negative regulator	-1.82926
KC6			-1.82853
C8orf48	Q96LL4	Uncharacterized protein C8orf48	-1.82852
PIGQ	Q9BRB3	Phosphatidylinositol N-acetylglucosaminyltransferase subunit Q	-1.82656
GPX7	Q96SL4	Glutathione peroxidase 7	-1.82625
FAM86C2P	A6NEL3	Putative protein FAM86C2P	-1.8261
CDCA5	Q96FF9	Sororin	-1.82582
HNRNPA3	P51991	Heterogeneous nuclear ribonucleoprotein A3	-1.82534
LOC100294362			-1.82434
MRM1	Q6IN84	rRNA methyltransferase 1, mitochondrial	-1.82393
PHF7	Q9BWX1	PHD finger protein 7	-1.82363
TEX261	Q6UWH6	Protein TEX261	-1.82344
PNCK	Q6P2M8	Calcium/calmodulin-dependent protein kinase type 1B	-1.82272
COL4A6	Q14031	Collagen alpha-6	-1.82253
SMIM8	Q96KF7	Small integral membrane protein 8	-1.82212
ENKUR	Q8TC29	Enkurin	-1.8216
KNTC1	P50748	Kinetochore-associated protein 1	-1.82056
MRPL27	Q8IXM3	39S ribosomal protein L41, mitochondrial	-1.82035
LOC338758			-1.81946
VPRBP	Q9Y4B6	Protein VPRBP	-1.81927
FUOM	A2VDF0	Fucose mutarotase	-1.81862
MGC16275			-1.81806
GLRX	P35754	Glutaredoxin-1	-1.81742
FAM200B	P0CF97	Protein FAM200B	-1.81662
EPB41L2	O43491	Band 4.1-like protein 2	-1.81589
FKBP10	Q96AY3	Peptidyl-prolyl cis-trans isomerase FKBP10	-1.81572
TPM2	P07951	Tropomyosin beta chain	-1.81542
CSRP1	P21291	Cysteine and glycine-rich protein 1	-1.8142
PQLC3	Q8N755	PQ-loop repeat-containing protein 3	-1.81343
MORN1	Q5T089	MORN repeat-containing protein 1	-1.81273
GLYATL2	Q8WU03	Glycine N-acyltransferase-like protein 2	-1.81202
SLC18B1	Q6NT16	MFS-type transporter SLC18B1	-1.81173
PTRH1	Q86Y79	Probable peptidyl-tRNA hydrolase	-1.81116
THBS1	P07996	Thrombospondin-1	-1.81012
HLA-E	P13747	HLA class I histocompatibility antigen, alpha chain E	-1.8099
HSF2BP	O75031	Heat shock factor 2-binding protein	-1.8098
GALNT18	Q6P9A2	Polypeptide N-acetylgalactosaminyltransferase 18	-1.80924
IQGAP2	Q13576	Ras GTPase-activating-like protein IQGAP2	-1.80922
LOC100288637			-1.80859
KCTD17	Q8N5Z5	BTB/POZ domain-containing protein KCTD17	-1.80588
EOMES	O95936	Eomesodermin homolog	-1.80469
PGM5	Q15124	Phosphoglucomutase-like protein 5	-1.80468
ZNF271			-1.80455
MRPL24	Q96A35	39S ribosomal protein L24, mitochondrial	-1.80378
TAGLN2	P37802	Transgelin-2	-1.80332
TP53I13	Q8NBR0	Tumor protein p53-inducible protein 13	-1.80245
FAM81A	Q8TBF8	Protein FAM81A	-1.80238
LOC401397			-1.80104
RNASEH2C	Q8TDP1	Ribonuclease H2 subunit C	-1.79985
ATAD5	Q96QE3	ATPase family AAA domain-containing protein 5	-1.79889
ARHGAP33	O14559	Rho GTPase-activating protein 33	-1.79863
NDP	Q00604	Norrin	-1.79847
ZNF519	Q8TB69	Zinc finger protein 519	-1.79801
ZEB1-AS1			-1.79786
MIR17HG	Q75NE6	Putative microRNA 17 host gene protein	-1.79773
MIMT1			-1.79725
PRTFDC1	Q9NRG1	Phosphoribosyltransferase domain-containing protein 1	-1.79698
HERC2P7			-1.79678
C17orf96	A6NHQ4	Uncharacterized protein C17orf96	-1.79628
ITGA7	Q13683	Integrin alpha-7 [Cleaved into: Integrin alpha-7 heavy chain; Integrin alpha-7 light chain; Integrin alpha-7 70 kDa form]	-1.79622
CCDC39	Q9UFE4	Coiled-coil domain-containing protein 39	-1.79589
NDRG3	Q9UGV2	Protein NDRG3	-1.79545
C20orf96	Q9NUD7	Uncharacterized protein C20orf96	-1.79514
THOC6	Q86W42	THO complex subunit 6 homolog	-1.79507
NEUROD4	Q9HD90	Neurogenic differentiation factor 4	-1.79451
MCM7			-1.79429
PKN3	Q6P5Z2	Serine/threonine-protein kinase N3	-1.79408
HHAT	Q5VTY9	Protein-cysteine N-palmitoyltransferase HHAT	-1.79269
METTL21B	Q96AZ1	Protein-lysine methyltransferase METTL21B	-1.79187
CDCA8	Q53HL2	Borealin	-1.7916
ZNF559	Q9BR84	Zinc finger protein 559	-1.79134
SEMA5A	Q13591	Semaphorin-5A	-1.79096
GLB1L3	Q8NCI6	Beta-galactosidase-1-like protein 3	-1.79092
TRMT2A	Q8IZ69	tRNA	-1.79044
ALDH16A1	Q8IZ83	Aldehyde dehydrogenase family 16 member A1	-1.79036
TMBIM4	Q9HC24	Protein lifeguard 4	-1.79011
FAM218A	Q96MZ4	Protein FAM218A	-1.78944
ANTXR1	Q9H6X2	Anthrax toxin receptor 1	-1.7892
NHP2	Q9NX24	H/ACA ribonucleoprotein complex subunit 2	-1.78909
TMEM141	Q96I45	Transmembrane protein 141	-1.78869
CAMKV	Q8NCB2	CaM kinase-like vesicle-associated protein	-1.78785
LOC400940			-1.78773
C2orf81	A6NN90	Uncharacterized protein C2orf81	-1.78728
NELL2			-1.78719
URM1	Q9BTM9	Ubiquitin-related modifier 1	-1.78699
ITPR3	Q14573	Inositol 1,4,5-trisphosphate receptor type 3	-1.78647
YPEL1	O60688	Protein yippee-like 1	-1.78537
IPO8	O15397	Importin-8	-1.78428
FBN1	P35555	Fibrillin-1	-1.78387
ZNF493	Q6ZR52	Zinc finger protein 493	-1.78302
SLC29A2	Q14542	Equilibrative nucleoside transporter 2	-1.78282
OCA2	Q04671	P protein	-1.78264
HNRNPU	Q00839	Heterogeneous nuclear ribonucleoprotein U	-1.78264
ZNF514	Q96K75	Zinc finger protein 514	-1.78264
NIT2	Q9NQR4	Omega-amidase NIT2	-1.78246
SIX5	Q8N196	Homeobox protein SIX5	-1.78236
DERA	Q9Y315	Deoxyribose-phosphate aldolase	-1.78087
FUCA2	Q9BTY2	Plasma alpha-L-fucosidase	-1.78015
DDB2	Q92466	DNA damage-binding protein 2	-1.77991
ELK3	P41970	ETS domain-containing protein Elk-3	-1.77983
MYBL1	P10243	Myb-related protein A	-1.77949
TARDBP	Q13148	TAR DNA-binding protein 43	-1.77917
C4orf46	Q504U0	Renal cancer differentiation gene 1 protein	-1.77797
CHD1L	Q86WJ1	Chromodomain-helicase-DNA-binding protein 1-like	-1.77773
NTRK2	Q16620	BDNF/NT-3 growth factors receptor	-1.77747
TMEM123	Q8N131	Porimin	-1.77741
NCAPG2	Q86XI2	Condensin-2 complex subunit G2	-1.7769
TCTN2	Q96GX1	Tectonic-2	-1.77576
BUB1	O43683	Mitotic checkpoint serine/threonine-protein kinase BUB1	-1.77523
TMEM67	Q5HYA8	Meckelin	-1.77481
SCUBE2	Q9NQ36	Signal peptide, CUB and EGF-like domain-containing protein 2	-1.77407
IPP	Q9Y573	Actin-binding protein IPP	-1.77244
INCENP	Q9NQS7	Inner centromere protein	-1.77214
RELT	Q969Z4	Tumor necrosis factor receptor superfamily member 19L	-1.77196
SMTNL1	A8MU46	Smoothelin-like protein 1	-1.77173
LIG1	P18858	DNA ligase 1	-1.77169
YBX2	Q9Y2T7	Y-box-binding protein 2	-1.77127
TMEM221	A6NGB7	Transmembrane protein 221	-1.77042
FAM175A	Q6UWZ7	BRCA1-A complex subunit Abraxas	-1.76939
TMEM198B			-1.76919
PIANP	Q8IYJ0	PILR alpha-associated neural protein	-1.76866
LINGO3	P0C6S8	Leucine-rich repeat and immunoglobulin-like domain-containing nogo receptor-interacting protein 3	-1.76826
SGK494	Q96LW2	Uncharacterized serine/threonine-protein kinase SgK494	-1.76806
PAPSS2	O95340	Bifunctional 3'-phosphoadenosine 5'-phosphosulfate synthase 2	-1.76679
AHCY	P23526	Adenosylhomocysteinase	-1.76659
HDAC8	Q9BY41	Histone deacetylase 8	-1.76612
RING1	Q06587	E3 ubiquitin-protein ligase RING1	-1.76501
LOC100506990			-1.76487
C9orf123	Q96GE9	Transmembrane protein 261	-1.76405
LIMD2	Q9BT23	LIM domain-containing protein 2	-1.76402
LOC100294145			-1.76384
ST3GAL6	Q9Y274	Type 2 lactosamine alpha-2,3-sialyltransferase	-1.76233
ERLIN2	O94905	Erlin-2	-1.76215
NICN1	Q9BSH3	Nicolin-1	-1.7616
LOC344595			-1.76039
ERLIN1	O75477	Erlin-1	-1.75965
LPAR4	Q99677	Lysophosphatidic acid receptor 4	-1.75935
THTPA	Q9BU02	Thiamine-triphosphatase	-1.75922
MCM8	Q9UJA3	DNA helicase MCM8	-1.75922
TDP1	Q9NUW8	Tyrosyl-DNA phosphodiesterase 1	-1.75886
ZNF818P	Q6ZRF7	Putative zinc finger protein 818	-1.75864
FAM226A			-1.75842
GATM	P50440	Glycine amidinotransferase, mitochondrial	-1.75691
CRB2	Q5IJ48	Protein crumbs homolog 2	-1.75649
AVPR1B	P47901	Vasopressin V1b receptor	-1.75647
ZNF37BP			-1.75634
IGDCC3	Q8IVU1	Immunoglobulin superfamily DCC subclass member 3	-1.75575
TMEM234	Q8WY98	Transmembrane protein 234	-1.75483
NAALAD2	Q9Y3Q0	N-acetylated-alpha-linked acidic dipeptidase 2	-1.75418
ZNF551	Q7Z340	Zinc finger protein 551	-1.75398
DPY19L1	Q2PZI1	Probable C-mannosyltransferase DPY19L1	-1.75337
NAGLU	P54802	Alpha-N-acetylglucosaminidase	-1.75315
ZMYND10	O75800	Zinc finger MYND domain-containing protein 10	-1.75299
COL9A2	Q14055	Collagen alpha-2	-1.75286
TMPO	P42166	Lamina-associated polypeptide 2, isoform alpha	-1.75271
TTC40	Q8IYW2	Cilia- and flagella-associated protein 46	-1.75264
LOC642852			-1.75262
AGRN	O00468	Agrin [Cleaved into: Agrin N-terminal 110 kDa subunit; Agrin C-terminal 110 kDa subunit; Agrin C-terminal 90 kDa fragment	-1.75189
DUSP22	Q9NRW4	Dual specificity protein phosphatase 22	-1.75099
OSGEPL1	Q9H4B0	Probable tRNA N6-adenosine threonylcarbamoyltransferase, mitochondrial	-1.75049
SERPINH1	P50454	Serpin H1	-1.74967
LDLRAP1	Q5SW96	Low density lipoprotein receptor adapter protein 1	-1.74947
VPS29	Q9UBQ0	Vacuolar protein sorting-associated protein 29	-1.74947
PRKD3	O94806	Serine/threonine-protein kinase D3	-1.74884
C7orf49	Q9BWK5	Modulator of retrovirus infection homolog	-1.74831
HN1L	Q9H910	Hematological and neurological expressed 1-like protein	-1.74829
LOC100216546			-1.74695
POLQ			-1.74629
HAUS4	Q9H6D7	HAUS augmin-like complex subunit 4	-1.74514
MCM9	Q9NXL9	DNA helicase MCM9	-1.74506
WDR62	O43379	WD repeat-containing protein 62	-1.74453
CDCA4	Q9BXL8	Cell division cycle-associated protein 4	-1.74444
TJP2	Q9UDY2	Tight junction protein ZO-2	-1.74387
C20orf203	Q8NBC4	Uncharacterized protein C20orf203	-1.74374
C5orf49	A4QMS7	Uncharacterized protein C5orf49	-1.7435
RBM19	Q9Y4C8	Probable RNA-binding protein 19	-1.7427
CYP2D6	P10635	Cytochrome P450 2D6	-1.74237
NUDT15	Q9NV35	Probable 8-oxo-dGTP diphosphatase NUDT15	-1.74223
CDC25B	P30305	M-phase inducer phosphatase 2	-1.74082
ARHGEF19	Q8IW93	Rho guanine nucleotide exchange factor 19	-1.74059
MMP14	P50281	Matrix metalloproteinase-14	-1.74057
ATP5G1	P05496	ATP synthase F	-1.74006
LOC145845			-1.74004
ZNF582	Q96NG8	Zinc finger protein 582	-1.73998
FKBP5	Q13451	Peptidyl-prolyl cis-trans isomerase FKBP5	-1.7395
TSPAN11	A1L157	Tetraspanin-11	-1.73938
ABHD3	Q8WU67	Phospholipase ABHD3	-1.73829
GALNT16	Q8N428	Polypeptide N-acetylgalactosaminyltransferase 16	-1.73812
ZDHHC12	Q96GR4	Probable palmitoyltransferase ZDHHC12	-1.73716
PRAM1	Q96QH2	PML-RARA-regulated adapter molecule 1	-1.7364
EFCAB2	Q5VUJ9	EF-hand calcium-binding domain-containing protein 2	-1.73615
CARHSP1	Q9Y2V2	Calcium-regulated heat stable protein 1	-1.73564
FAM86B3P			-1.73547
VCAM1			-1.73525
CHEK1	O14757	Serine/threonine-protein kinase Chk1	-1.73502
KIAA1524	Q8TCG1	Protein CIP2A	-1.73424
C21orf2	O43822	Protein C21orf2	-1.73344
LOC100287015			-1.73332
C1orf159	Q96HA4	Uncharacterized protein C1orf159	-1.73309
NPTX2	P47972	Neuronal pentraxin-2	-1.73301
MCAM	P43121	Cell surface glycoprotein MUC18	-1.73274
CNPY3	Q9BT09	Protein canopy homolog 3	-1.73204
CALHM2	Q9HA72	Calcium homeostasis modulator protein 2	-1.73009
ATP2A3	Q93084	Sarcoplasmic/endoplasmic reticulum calcium ATPase 3	-1.72996
LOC644656			-1.72971
SFPQ	P23246	Splicing factor, proline- and glutamine-rich	-1.72859
ALG6	Q9Y672	Dolichyl pyrophosphate Man9GlcNAc2 alpha-1,3-glucosyltransferase	-1.72849
ANP32E	Q9BTT0	Acidic leucine-rich nuclear phosphoprotein 32 family member E	-1.72844
GALNT1	Q10472	Polypeptide N-acetylgalactosaminyltransferase 1	-1.72802
NENF	Q9UMX5	Neudesin	-1.72785
KCNK1	O00180	Potassium channel subfamily K member 1	-1.72779
DLX5	P56178	Homeobox protein DLX-5	-1.72715
SRP9	P49458	Signal recognition particle 9 kDa protein	-1.72677
ZNF239	Q16600	Zinc finger protein 239	-1.72658
ING5	Q8WYH8	Inhibitor of growth protein 5	-1.72638
ANO1	Q5XXA6	Anoctamin-1	-1.72381
METTL1	Q9UBP6	tRNA	-1.7234
IGSF3	O75054	Immunoglobulin superfamily member 3	-1.72263
ADORA1	P30542	Adenosine receptor A1	-1.72208
SCUBE3	Q8IX30	Signal peptide, CUB and EGF-like domain-containing protein 3	-1.72181
CA13	Q8N1Q1	Carbonic anhydrase 13	-1.72157
LOC645166			-1.72154
NTN4	Q9HB63	Netrin-4	-1.72142
PLOD1	Q02809	Procollagen-lysine,2-oxoglutarate 5-dioxygenase 1	-1.72087
LOC100508120			-1.72062
ARHGEF16	Q5VV41	Rho guanine nucleotide exchange factor 16	-1.72036
GLIPR2	Q9H4G4	Golgi-associated plant pathogenesis-related protein 1	-1.7203
MTERFD3	Q49AM1	Transcription termination factor 2, mitochondrial	-1.71974
CKS2	P33552	Cyclin-dependent kinases regulatory subunit 2	-1.71885
RSAD1	Q9HA92	Radical S-adenosyl methionine domain-containing protein 1, mitochondrial	-1.71832
CTSZ	Q9UBR2	Cathepsin Z	-1.71805
ADHFE1	Q8IWW8	Hydroxyacid-oxoacid transhydrogenase, mitochondrial	-1.71799
SKP2	Q13309	S-phase kinase-associated protein 2	-1.71722
HAUS8	Q9BT25	HAUS augmin-like complex subunit 8	-1.71712
TMCO6	Q96DC7	Transmembrane and coiled-coil domain-containing protein 6	-1.71703
NAGA	P17050	Alpha-N-acetylgalactosaminidase	-1.71698
EFS	O43281	Embryonal Fyn-associated substrate	-1.71643
TACC3	Q9Y6A5	Transforming acidic coiled-coil-containing protein 3	-1.71635
BAIAP2L1	Q9UHR4	Brain-specific angiogenesis inhibitor 1-associated protein 2-like protein 1	-1.7162
PEX11A	O75192	Peroxisomal membrane protein 11A	-1.71588
ZBTB8OS	Q8IWT0	Protein archease	-1.71537
PARP1	P09874	Poly [ADP-ribose] polymerase 1	-1.71499
GSTM2	P28161	Glutathione S-transferase Mu 2	-1.71428
TRAPPC6A	O75865	Trafficking protein particle complex subunit 6A	-1.71399
CLN5	O75503	Ceroid-lipofuscinosis neuronal protein 5	-1.71394
TIMM10	P62072	Mitochondrial import inner membrane translocase subunit Tim10	-1.71287
ZNF837	Q96EG3	Zinc finger protein 837	-1.71272
NDE1	Q9NXR1	Nuclear distribution protein nudE homolog 1	-1.71244
LARP7	Q4G0J3	La-related protein 7	-1.71182
ADAL	Q6DHV7	Adenosine deaminase-like protein	-1.7112
AK7	Q96M32	Adenylate kinase 7	-1.71073
SNRPD1	P62314	Small nuclear ribonucleoprotein Sm D1	-1.71025
RRP7B	Q9NSQ0	Putative ribosomal RNA-processing protein 7 homolog B	-1.70773
PRCP	P42785	Lysosomal Pro-X carboxypeptidase	-1.70741
ADAMTS12	P58397	A disintegrin and metalloproteinase with thrombospondin motifs 12	-1.70645
MBNL3	Q9NUK0	Muscleblind-like protein 3	-1.70631
NTM	Q9P121	Neurotrimin	-1.70621
RAD51D	O75771	DNA repair protein RAD51 homolog 4	-1.70589
SYNC	Q9H7C4	Syncoilin	-1.70563
PPWD1	Q96BP3	Peptidylprolyl isomerase domain and WD repeat-containing protein 1	-1.70505
C11orf82	Q8IXT1	DNA damage-induced apoptosis suppressor protein	-1.70427
LINC00599			-1.70406
WDFY3-AS2			-1.70366
LYSMD4	Q5XG99	LysM and putative peptidoglycan-binding domain-containing protein 4	-1.70366
WDR77	Q9BQA1	Methylosome protein 50	-1.70265
CTXN1	P60606	Cortexin-1	-1.70199
FBLN2	P98095	Fibulin-2	-1.70185
FOXRED2	Q8IWF2	FAD-dependent oxidoreductase domain-containing protein 2	-1.70171
H2AFV	Q71UI9	Histone H2A.V	-1.70137
C5orf54	Q8IZ13	Protein ZBED8	-1.70101
COL25A1	Q9BXS0	Collagen alpha-1	-1.70072
TRMT2B	Q96GJ1	tRNA	-1.70026
PSEN2	P49810	Presenilin-2	-1.70022
APITD1,APITD1-CORT			-1.70007
C14orf80	Q86SX3	Uncharacterized protein C14orf80	-1.70003
MARVELD1	Q9BSK0	MARVEL domain-containing protein 1	-1.69963
SMARCC2	Q8TAQ2	SWI/SNF complex subunit SMARCC2	-1.69953
KIAA0895L	Q68EN5	Uncharacterized protein KIAA0895-like	-1.6982
UBE2T	Q9NPD8	Ubiquitin-conjugating enzyme E2 T	-1.69798
PDLIM4	P50479	PDZ and LIM domain protein 4	-1.69797
MTMR9LP			-1.69764
MTBP	Q96DY7	Mdm2-binding protein	-1.6971
ZSCAN5A	Q9BUG6	Zinc finger and SCAN domain-containing protein 5A	-1.69698
FBN2	P35556	Fibrillin-2	-1.69642
MRPL54	Q6P161	39S ribosomal protein L54, mitochondrial	-1.69614
MTRNR2L1	P0CJ68	Humanin-like 1	-1.69554
SCRN3	Q0VDG4	Secernin-3	-1.6949
METRN	Q9UJH8	Meteorin	-1.69475
NPAS4	Q8IUM7	Neuronal PAS domain-containing protein 4	-1.694
HLA-C	P04222	HLA class I histocompatibility antigen, Cw-3 alpha chain	-1.69396
PAQR8	Q8TEZ7	Membrane progestin receptor beta	-1.69339
B4GALT1	P15291	Beta-1,4-galactosyltransferase 1	-1.69329
CD47	Q08722	Leukocyte surface antigen CD47	-1.69233
WDR92	Q96MX6	WD repeat-containing protein 92	-1.69205
SFR1	Q86XK3	Swi5-dependent recombination DNA repair protein 1 homolog	-1.69199
CD276	Q5ZPR3	CD276 antigen	-1.69159
MTMR11	A4FU01	Myotubularin-related protein 11	-1.69123
BMP1	P13497	Bone morphogenetic protein 1	-1.69103
ASB13	Q8WXK3	Ankyrin repeat and SOCS box protein 13	-1.69094
PODXL	O00592	Podocalyxin	-1.69049
COA5	Q86WW8	Cytochrome c oxidase assembly factor 5	-1.68972
C11orf71	Q6IPW1	Uncharacterized protein C11orf71	-1.68951
OARD1	Q9Y530	O-acetyl-ADP-ribose deacetylase 1	-1.68938
PIPOX	Q9P0Z9	Peroxisomal sarcosine oxidase	-1.689
LCMT2	O60294	tRNA wybutosine-synthesizing protein 4	-1.68883
ATAD2	Q6PL18	ATPase family AAA domain-containing protein 2	-1.6888
LEPREL4	Q92791	Synaptonemal complex protein SC65	-1.68737
TRIM22	Q8IYM9	E3 ubiquitin-protein ligase TRIM22	-1.68658
DNAJC27-AS1			-1.68654
IGSF11	Q5DX21	Immunoglobulin superfamily member 11	-1.68648
LINC00339			-1.68617
RPA1	P27694	Replication protein A 70 kDa DNA-binding subunit	-1.68494
TRMT61B	Q9BVS5	tRNA	-1.68479
EMX2OS			-1.68466
CYP4F24P			-1.6845
PCSK6	P29122	Proprotein convertase subtilisin/kexin type 6	-1.68438
ST3GAL4	Q11206	CMP-N-acetylneuraminate-beta-galactosamide-alpha-2,3-sialyltransferase 4	-1.68395
UBE2V1	Q13404	Ubiquitin-conjugating enzyme E2 variant 1	-1.68359
CPVL	Q9H3G5	Probable serine carboxypeptidase CPVL	-1.68329
LOC100129794			-1.68326
CENPE	Q02224	Centromere-associated protein E	-1.68252
NAT14	Q8WUY8	N-acetyltransferase 14	-1.68207
FSTL3	O95633	Follistatin-related protein 3	-1.68195
BEND3	Q5T5X7	BEN domain-containing protein 3	-1.68176
CEP55	Q53EZ4	Centrosomal protein of 55 kDa	-1.68101
RFWD3	Q6PCD5	E3 ubiquitin-protein ligase RFWD3	-1.68095
RHOU	Q7L0Q8	Rho-related GTP-binding protein RhoU	-1.68061
RFX5	P48382	DNA-binding protein RFX5	-1.6794
ALKBH2	Q6NS38	DNA oxidative demethylase ALKBH2	-1.67848
COL4A2	P08572	Collagen alpha-2	-1.6776
KIF14	Q15058	Kinesin-like protein KIF14	-1.67728
DDX17	Q92841	Probable ATP-dependent RNA helicase DDX17	-1.6772
FANCC	Q00597	Fanconi anemia group C protein	-1.67652
TMEM44	Q2T9K0	Transmembrane protein 44	-1.67627
PPIEL			-1.6761
CISH	Q9NSE2	Cytokine-inducible SH2-containing protein	-1.67549
THEM6	Q8WUY1	Protein THEM6	-1.67385
GNG7	O60262	Guanine nucleotide-binding protein G	-1.6738
COMMD4	Q9H0A8	COMM domain-containing protein 4	-1.67364
C17orf89	A1L188	Uncharacterized protein C17orf89	-1.6735
FEN1	P39748	Flap endonuclease 1	-1.67338
POLE	Q07864	DNA polymerase epsilon catalytic subunit A	-1.67332
RASL11B	Q9BPW5	Ras-like protein family member 11B	-1.67231
HTRA1	Q92743	Serine protease HTRA1	-1.67227
ATPBD4	Q7L8W6	Diphthine--ammonia ligase	-1.67201
LOC100270804			-1.67144
LRRC10B	A6NIK2	Leucine-rich repeat-containing protein 10B	-1.67131
CATSPER2	Q96P56	Cation channel sperm-associated protein 2	-1.67104
ADAMTS9	Q9P2N4	A disintegrin and metalloproteinase with thrombospondin motifs 9	-1.67073
LOC728613			-1.66993
CTNNBIP1	Q9NSA3	Beta-catenin-interacting protein 1	-1.66866
SNX33			-1.66853
ACTA1	P68133	Actin, alpha skeletal muscle	-1.66742
TMEM19	Q96HH6	Transmembrane protein 19	-1.66692
KATNAL2	Q8IYT4	Katanin p60 ATPase-containing subunit A-like 2	-1.66675
PHF19	Q5T6S3	PHD finger protein 19	-1.66668
NAAA	Q02083	N-acylethanolamine-hydrolyzing acid amidase	-1.66654
ZNF414	Q96IQ9	Zinc finger protein 414	-1.66613
POTEM	A6NI47	Putative POTE ankyrin domain family member M	-1.66522
RBL2	Q08999	Retinoblastoma-like protein 2	-1.66507
TRPV3	Q8NET8	Transient receptor potential cation channel subfamily V member 3	-1.66486
AKAP1	Q92667	A-kinase anchor protein 1, mitochondrial	-1.66415
PLD5	Q8N7P1	Inactive phospholipase D5	-1.66346
PLAGL1	Q9UM63	Zinc finger protein PLAGL1	-1.66339
SYTL3	Q4VX76	Synaptotagmin-like protein 3	-1.66122
CCND1	P24385	G1/S-specific cyclin-D1	-1.66055
PPT1	P50897	Palmitoyl-protein thioesterase 1	-1.66027
CHST10	O43529	Carbohydrate sulfotransferase 10	-1.66021
SBSPON	Q8IVN8	Somatomedin-B and thrombospondin type-1 domain-containing protein	-1.66013
IL17RC	Q8NAC3	Interleukin-17 receptor C	-1.65916
C4orf27	Q9NWY4	UPF0609 protein C4orf27	-1.65905
ING3	Q9NXR8	Inhibitor of growth protein 3	-1.65718
NKAIN4	Q8IVV8	Sodium/potassium-transporting ATPase subunit beta-1-interacting protein 4	-1.65704
HMGB3	O15347	High mobility group protein B3	-1.6565
LRRC20	Q8TCA0	Leucine-rich repeat-containing protein 20	-1.65578
ZMAT1	Q5H9K5	Zinc finger matrin-type protein 1	-1.65519
HMGB2	P26583	High mobility group protein B2	-1.65517
PIGX	Q8TBF5	Phosphatidylinositol-glycan biosynthesis class X protein	-1.65496
XXYLT1	Q8NBI6	Xyloside xylosyltransferase 1	-1.65464
ESCO2	Q56NI9	N-acetyltransferase ESCO2	-1.65401
DCDC5	Q6ZRR9	Doublecortin domain-containing protein 5	-1.6538
BBS10	Q8TAM1	Bardet-Biedl syndrome 10 protein	-1.65365
RASD1	Q9Y272	Dexamethasone-induced Ras-related protein 1	-1.6535
AP3M2	P53677	AP-3 complex subunit mu-2	-1.65346
HFM1	A2PYH4	Probable ATP-dependent DNA helicase HFM1	-1.65322
GPR125	Q8IWK6	Adhesion G protein-coupled receptor A3	-1.65283
RBM4B	Q9BQ04	RNA-binding protein 4B	-1.65249
LRRCC1	Q9C099	Leucine-rich repeat and coiled-coil domain-containing protein 1	-1.65225
PLXND1	Q9Y4D7	Plexin-D1	-1.65199
AKAP2	Q9Y2D5	A-kinase anchor protein 2	-1.65111
C6orf226	Q5I0X4	Uncharacterized protein C6orf226	-1.65053
RACGAP1	Q9H0H5	Rac GTPase-activating protein 1	-1.65009
TGFB2	P61812	Transforming growth factor beta-2	-1.64989
SLC25A27	O95847	Mitochondrial uncoupling protein 4	-1.64918
AAAS	Q9NRG9	Aladin	-1.64903
ANGPTL1	O95841	Angiopoietin-related protein 1	-1.64756
FAM86EP			-1.64746
LOC253039			-1.64691
TRIM5	Q9C035	Tripartite motif-containing protein 5	-1.64685
MYB	P10242	Transcriptional activator Myb	-1.64665
TBC1D1	Q86TI0	TBC1 domain family member 1	-1.64471
ACN9	Q9NRP4	Succinate dehydrogenase assembly factor 3, mitochondrial	-1.64467
SLC35A5	Q9BS91	Probable UDP-sugar transporter protein SLC35A5	-1.64422
C22orf46	C9J442	Uncharacterized protein C22orf46	-1.64419
NAT9	Q9BTE0	N-acetyltransferase 9	-1.64416
ACP1	P24666	Low molecular weight phosphotyrosine protein phosphatase	-1.64346
NETO2	Q8NC67	Neuropilin and tolloid-like protein 2	-1.64344
GOLGA2P5	Q9HBQ8	Putative golgin subfamily A member 2B	-1.64298
CRYZ	Q08257	Quinone oxidoreductase	-1.64222
YBEY	P58557	Putative ribonuclease	-1.642
MTTP	P55157	Microsomal triglyceride transfer protein large subunit	-1.64191
HAPLN2	Q9GZV7	Hyaluronan and proteoglycan link protein 2	-1.64098
DNAAF3	Q8N9W5	Dynein assembly factor 3, axonemal	-1.64098
LHFPL2	Q6ZUX7	Lipoma HMGIC fusion partner-like 2 protein	-1.63994
NXT2	Q9NPJ8	NTF2-related export protein 2	-1.63977
BIVM	Q86UB2	Basic immunoglobulin-like variable motif-containing protein	-1.63891
H1FX	Q92522	Histone H1x	-1.63886
MARCKSL1	P49006	MARCKS-related protein	-1.63878
YEATS4	O95619	YEATS domain-containing protein 4	-1.63708
TRPV1	Q8NER1	Transient receptor potential cation channel subfamily V member 1	-1.63704
SPAG5	Q96R06	Sperm-associated antigen 5	-1.63693
EIF2D	P41214	Eukaryotic translation initiation factor 2D	-1.63685
WNT5B	Q9H1J7	Protein Wnt-5b	-1.63677
PPP1R11	O60927	Protein phosphatase 1 regulatory subunit 11	-1.63664
LFNG	Q8NES3	Beta-1,3-N-acetylglucosaminyltransferase lunatic fringe	-1.63658
C1orf53	Q5VUE5	Uncharacterized protein C1orf53	-1.63655
PTPN18			-1.63647
STARD13	Q9Y3M8	StAR-related lipid transfer protein 13	-1.63611
BRCA2	P51587	Breast cancer type 2 susceptibility protein	-1.63583
GPR173	Q9NS66	Probable G-protein coupled receptor 173	-1.63568
TSPAN15	O95858	Tetraspanin-15	-1.63454
LRR1	Q96L50	Leucine-rich repeat protein 1	-1.63433
HCN1	O60741	Potassium/sodium hyperpolarization-activated cyclic nucleotide-gated channel 1	-1.63405
RPA2	P15927	Replication protein A 32 kDa subunit	-1.6331
NEK5	Q6P3R8	Serine/threonine-protein kinase Nek5	-1.63306
DICER1-AS1			-1.63302
KIF2C	Q99661	Kinesin-like protein KIF2C	-1.633
EPPK1	P58107	Epiplakin	-1.63271
SDHAF2	Q9NX18	Succinate dehydrogenase assembly factor 2, mitochondrial	-1.63204
FPGT	O14772	Fucose-1-phosphate guanylyltransferase	-1.63156
BCL2L12	Q9HB09	Bcl-2-like protein 12	-1.63146
GSTA4	O15217	Glutathione S-transferase A4	-1.62989
OLIG1	Q8TAK6	Oligodendrocyte transcription factor 1	-1.62926
PARP16	Q8N5Y8	Mono [ADP-ribose] polymerase PARP16	-1.62906
C8orf42	Q86YL5	Testis development-related protein	-1.62905
FAM72B	Q86X60	Protein FAM72B	-1.62816
MPLKIP	Q8TAP9	M-phase-specific PLK1-interacting protein	-1.62774
ACACB	O00763	Acetyl-CoA carboxylase 2	-1.62705
GJD2	Q9UKL4	Gap junction delta-2 protein	-1.62673
MELK	Q14680	Maternal embryonic leucine zipper kinase	-1.62628
SFXN4	Q6P4A7	Sideroflexin-4	-1.6259
NUDT14	O95848	Uridine diphosphate glucose pyrophosphatase	-1.62584
MUS81	Q96NY9	Crossover junction endonuclease MUS81	-1.62583
TCN2	P20062	Transcobalamin-2	-1.62546
ZNF674-AS1			-1.62499
WDR96	Q8NDM7	Cilia- and flagella-associated protein 43	-1.62475
TAF11	Q15544	Transcription initiation factor TFIID subunit 11	-1.62278
COL1A1	P02452	Collagen alpha-1	-1.62103
MPDU1	O75352	Mannose-P-dolichol utilization defect 1 protein	-1.62061
COQ10A	Q96MF6	Coenzyme Q-binding protein COQ10 homolog A, mitochondrial	-1.62004
ADAM1A			-1.61985
UBE2G2	P60604	Ubiquitin-conjugating enzyme E2 G2	-1.61914
MYO5C	Q9NQX4	Unconventional myosin-Vc	-1.61913
C2orf68	Q2NKX9	UPF0561 protein C2orf68	-1.61896
HMGN4	O00479	High mobility group nucleosome-binding domain-containing protein 4	-1.61875
ZNF418	Q8TF45	Zinc finger protein 418	-1.61868
DLG3	Q13368	MAGUK p55 subfamily member 3	-1.61859
HEXA	P06865	Beta-hexosaminidase subunit alpha	-1.61801
CDK10	Q15131	Cyclin-dependent kinase 10	-1.61721
AP5S1	Q9NUS5	AP-5 complex subunit sigma-1	-1.61714
SEPN1	Q9NZV5	Selenoprotein N	-1.6171
RECQL4	O94761	ATP-dependent DNA helicase Q4	-1.61697
PRICKLE4	Q2TBC4	Prickle-like protein 4	-1.61672
RANGRF	Q9HD47	Ran guanine nucleotide release factor	-1.61595
RIBC1	Q8N443	RIB43A-like with coiled-coils protein 1	-1.6157
FKBP11	Q9NYL4	Peptidyl-prolyl cis-trans isomerase FKBP11	-1.61566
SNN	O75324	Stannin	-1.61551
SLC35B2	Q8TB61	Adenosine 3'-phospho 5'-phosphosulfate transporter 1	-1.61478
DPY19L2P4			-1.61397
ZNF524	Q96C55	Zinc finger protein 524	-1.61395
METTL4	Q8N3J2	Methyltransferase-like protein 4	-1.6139
HJURP	Q8NCD3	Holliday junction recognition protein	-1.61367
MYL5	Q02045	Myosin light chain 5	-1.61319
FRG1B	Q9BZ01	Protein FRG1B	-1.61253
SLC38A10	Q9HBR0	Putative sodium-coupled neutral amino acid transporter 10	-1.61248
TCTN3	Q6NUS6	Tectonic-3	-1.61206
PRC1	O43663	Protein regulator of cytokinesis 1	-1.61201
ALDH5A1	P51649	Succinate-semialdehyde dehydrogenase, mitochondrial	-1.61178
INF2	Q27J81	Inverted formin-2	-1.61154
COQ2	Q96H96	4-hydroxybenzoate polyprenyltransferase, mitochondrial	-1.61075
ITFG3	Q9H0X4	Protein FAM234A	-1.61022
TMEM136	Q6ZRR5	Transmembrane protein 136	-1.61008
PRDM15	P57071	PR domain zinc finger protein 15	-1.60999
GANAB	Q14697	Neutral alpha-glucosidase AB	-1.60995
NHLRC3	Q5JS37	NHL repeat-containing protein 3	-1.60931
NT5M	Q9NPB1	5'	-1.60891
AKR7L	Q8NHP1	Aflatoxin B1 aldehyde reductase member 4	-1.60889
CALCOCO1	Q9P1Z2	Calcium-binding and coiled-coil domain-containing protein 1	-1.6084
SLC35C2	Q9NQQ7	Solute carrier family 35 member C2	-1.60811
CHTF18	Q8WVB6	Chromosome transmission fidelity protein 18 homolog	-1.60794
SPAG7	O75391	Sperm-associated antigen 7	-1.60788
TYSND1	Q2T9J0	Peroxisomal leader peptide-processing protease	-1.6076
BTG2	P78543	Protein BTG2	-1.60758
ID4	P47928	DNA-binding protein inhibitor ID-4	-1.60679
PTRHD1	Q6GMV3	Putative peptidyl-tRNA hydrolase PTRHD1	-1.60608
KLHL35	Q6PF15	Kelch-like protein 35	-1.60572
PDE5A	O76074	cGMP-specific 3',5'-cyclic phosphodiesterase	-1.60572
EPHA7	Q15375	Ephrin type-A receptor 7	-1.60562
TMEM69	Q5SWH9	Transmembrane protein 69	-1.60545
CDC42SE1	Q9NRR8	CDC42 small effector protein 1	-1.6053
MMP11	P24347	Stromelysin-3	-1.60497
MRE11A	P49959	Double-strand break repair protein MRE11A	-1.60461
NUF2	Q9BZD4	Kinetochore protein Nuf2	-1.6042
LUM	P51884	Lumican	-1.60408
H2AFZ	P0C0S5	Histone H2A.Z	-1.60399
TBC1D2B	Q9UPU7	TBC1 domain family member 2B	-1.60359
PCBD2	Q9H0N5	Pterin-4-alpha-carbinolamine dehydratase 2	-1.60333
SLC39A13	Q96H72	Zinc transporter ZIP13	-1.60313
ARSG	Q96EG1	Arylsulfatase G	-1.6023
SPIN2B	Q9BPZ2	Spindlin-2B	-1.60229
FAM219B	Q5XKK7	Protein FAM219B	-1.60159
PLCE1	Q9P212	1-phosphatidylinositol 4,5-bisphosphate phosphodiesterase epsilon-1	-1.60046
HMGXB4	Q9UGU5	HMG domain-containing protein 4	-1.5998
LOC284023			-1.59948
KIT	P10721	Mast/stem cell growth factor receptor Kit	-1.59934
ASRGL1	Q7L266	Isoaspartyl peptidase/L-asparaginase	-1.59913
PMF1	Q6P1K2	Polyamine-modulated factor 1	-1.59913
CEP192	Q8TEP8	Centrosomal protein of 192 kDa	-1.59869
CALML4	Q96GE6	Calmodulin-like protein 4	-1.59813
ARHGAP11A	Q6P4F7	Rho GTPase-activating protein 11A	-1.59758
CD151	P48509	CD151 antigen	-1.59747
LOC220729			-1.59743
INO80C	Q6PI98	INO80 complex subunit C	-1.59725
SPHK1	Q9NYA1	Sphingosine kinase 1	-1.59694
TTC12	Q9H892	Tetratricopeptide repeat protein 12	-1.5967
ADAM15	Q13444	Disintegrin and metalloproteinase domain-containing protein 15	-1.59623
STAG3L4	Q8TBR4	Putative STAG3-like protein 4	-1.5957
MSH2	P43246	DNA mismatch repair protein Msh2	-1.59549
HMMR	O75330	Hyaluronan mediated motility receptor	-1.59502
DSN1	Q9H410	Kinetochore-associated protein DSN1 homolog	-1.59458
HAPLN1	P10915	Hyaluronan and proteoglycan link protein 1	-1.59448
TMEM129	A0AVI4	E3 ubiquitin-protein ligase TM129	-1.59385
CNKSR1	Q969H4	Connector enhancer of kinase suppressor of ras 1	-1.59375
CCNJL	Q8IV13	Cyclin-J-like protein	-1.59313
STRADB	Q9C0K7	STE20-related kinase adapter protein beta	-1.59268
PRIM1	P49642	DNA primase small subunit	-1.59257
ANKS6	Q68DC2	Ankyrin repeat and SAM domain-containing protein 6	-1.59217
C1orf63	Q9BUV0	Arginine/serine-rich protein 1	-1.59138
PCDHB5	Q9Y5E4	Protocadherin beta-5	-1.5913
CCDC15	Q0P6D6	Coiled-coil domain-containing protein 15	-1.59057
LRRC8B	Q6P9F7	Volume-regulated anion channel subunit LRRC8B	-1.59038
SLC36A1	Q7Z2H8	Proton-coupled amino acid transporter 1	-1.59013
NDC80	O14777	Kinetochore protein NDC80 homolog	-1.58983
CEP85	Q6P2H3	Centrosomal protein of 85 kDa	-1.58968
AGPAT1	Q99943	1-acyl-sn-glycerol-3-phosphate acyltransferase alpha	-1.58953
ZSCAN12P1			-1.58939
MTRNR2L6	P0CJ73	Humanin-like 6	-1.58874
RNASEH2B	Q5TBB1	Ribonuclease H2 subunit B	-1.58838
LOC650368			-1.58802
B3GALTL	Q6Y288	Beta-1,3-glucosyltransferase	-1.58757
USP16	Q9Y5T5	Ubiquitin carboxyl-terminal hydrolase 16	-1.58735
LINC00263			-1.5873
NRM	Q8IXM6	Nurim	-1.58708
ZIC3	O60481	Zinc finger protein ZIC 3	-1.587
LOC100506714			-1.58657
SGSM3	Q96HU1	Small G protein signaling modulator 3	-1.58593
KNSTRN	Q9Y448	Small kinetochore-associated protein	-1.5856
SH3D19	Q5HYK7	SH3 domain-containing protein 19	-1.58547
NUP85	Q9BW27	Nuclear pore complex protein Nup85	-1.58541
ZNF33A	Q06730	Zinc finger protein 33A	-1.5848
ZNF691	Q5VV52	Zinc finger protein 691	-1.58415
ZNF302	Q9NR11	Zinc finger protein 302	-1.58348
FOXJ1	Q92949	Forkhead box protein J1	-1.58324
RAB1B	Q9H0U4	Ras-related protein Rab-1B	-1.58306
LOC93622			-1.58304
SMUG1	Q53HV7	Single-strand selective monofunctional uracil DNA glycosylase	-1.5822
NUP107	P57740	Nuclear pore complex protein Nup107	-1.58212
SPTB	P11277	Spectrin beta chain, erythrocytic	-1.58125
IFT20	Q8IY31	Intraflagellar transport protein 20 homolog	-1.58086
MSH6	P52701	DNA mismatch repair protein Msh6	-1.58052
TMEM150A	Q86TG1	Transmembrane protein 150A	-1.58036
TSPAN9	O75954	Tetraspanin-9	-1.58028
HNRNPA2B1	P22626	Heterogeneous nuclear ribonucleoproteins A2/B1	-1.58013
TMEM140	Q9NV12	Transmembrane protein 140	-1.57993
CDH11	P55287	Cadherin-11	-1.57975
WDR90	Q96KV7	WD repeat-containing protein 90	-1.57956
MYCBP	Q99417	C-Myc-binding protein	-1.57905
FAM72A	Q5TYM5	Protein FAM72A	-1.57896
BCAM	P50895	Basal cell adhesion molecule	-1.57874
DUT	P33316	Deoxyuridine 5'-triphosphate nucleotidohydrolase, mitochondrial	-1.57862
NAA40	Q86UY6	N-alpha-acetyltransferase 40	-1.57831
APLN	Q9ULZ1	Apelin	-1.57831
SPARC	P09486	SPARC	-1.57768
HMGB1	P09429	High mobility group protein B1	-1.57736
DUS3L	Q96G46	tRNA-dihydrouridine	-1.57691
HNRNPA1	P09651	Heterogeneous nuclear ribonucleoprotein A1	-1.57683
WDR35	Q9P2L0	WD repeat-containing protein 35	-1.57614
TMEM18	Q96B42	Transmembrane protein 18	-1.57588
PLP1	P60201	Myelin proteolipid protein	-1.57573
GHDC	Q8N2G8	GH3 domain-containing protein	-1.57568
SMG9	Q9H0W8	Protein SMG9	-1.57564
BBIP1	A8MTZ0	BBSome-interacting protein 1	-1.57525
ZNF37A	P17032	Zinc finger protein 37A	-1.57519
RTKN2	Q8IZC4	Rhotekin-2	-1.57507
CLEC2D	Q9UHP7	C-type lectin domain family 2 member D	-1.57484
RGS20	O76081	Regulator of G-protein signaling 20	-1.57417
HPS1	Q92902	Hermansky-Pudlak syndrome 1 protein	-1.57395
ALG10B	Q5I7T1	Putative Dol-P-Glc:Glc	-1.57369
EGFL7	Q9UHF1	Epidermal growth factor-like protein 7	-1.57307
TPM3P9,ZNF761			-1.5727
B9D2	Q9BPU9	B9 domain-containing protein 2	-1.5727
KIF22	Q14807	Kinesin-like protein KIF22	-1.57255
BANF1	O75531	Barrier-to-autointegration factor	-1.57241
DCTPP1	Q9H773	dCTP pyrophosphatase 1	-1.57229
ORAOV1	Q8WV07	Oral cancer-overexpressed protein 1	-1.57228
FAM72D	Q6L9T8	Protein FAM72D	-1.57038
DPM2	O94777	Dolichol phosphate-mannose biosynthesis regulatory protein	-1.56961
C16orf88	Q1ED39	Lysine-rich nucleolar protein 1	-1.56928
SOX21	Q9Y651	Transcription factor SOX-21	-1.56835
FKTN	O75072	Fukutin	-1.56823
ZNF311	Q5JNZ3	Zinc finger protein 311	-1.56818
MPND	Q8N594	MPN domain-containing protein	-1.56787
LANCL2	Q9NS86	LanC-like protein 2	-1.56759
EML3	Q32P44	Echinoderm microtubule-associated protein-like 3	-1.56689
LAMA2	P24043	Laminin subunit alpha-2	-1.56635
NOX4	Q9NPH5	NADPH oxidase 4	-1.56626
MYO1B	O43795	Unconventional myosin-Ib	-1.56595
SLC25A19	Q9HC21	Mitochondrial thiamine pyrophosphate carrier	-1.56535
DCAKD	Q8WVC6	Dephospho-CoA kinase domain-containing protein	-1.56476
SYT2	Q8N9I0	Synaptotagmin-2	-1.56472
NFE2L3	Q9Y4A8	Nuclear factor erythroid 2-related factor 3	-1.56448
HNRNPM	P52272	Heterogeneous nuclear ribonucleoprotein M	-1.5642
MDC1	Q14676	Mediator of DNA damage checkpoint protein 1	-1.56385
B3GAT1	Q9P2W7	Galactosylgalactosylxylosylprotein 3-beta-glucuronosyltransferase 1	-1.56368
TNFAIP2	Q03169	Tumor necrosis factor alpha-induced protein 2	-1.56268
LAMC1			-1.5621
ANXA9	O76027	Annexin A9	-1.56129
WDR63	Q8IWG1	WD repeat-containing protein 63	-1.56109
TTYH1	Q9H313	Protein tweety homolog 1	-1.5609
GLT25D1	Q8NBJ5	Procollagen galactosyltransferase 1	-1.56065
SERPINE1	P05121	Plasminogen activator inhibitor 1	-1.56014
ECEL1	O95672	Endothelin-converting enzyme-like 1	-1.55974
LOC100289230			-1.55925
ZNF407	Q9C0G0	Zinc finger protein 407	-1.55923
PASK	Q96RG2	PAS domain-containing serine/threonine-protein kinase	-1.55871
GDF11	O95390	Growth/differentiation factor 11	-1.55846
SLC35E2	P0CK97	Solute carrier family 35 member E2	-1.55817
CYYR1	Q96J86	Cysteine and tyrosine-rich protein 1	-1.55662
SVIL	O95425	Supervillin	-1.55659
HAUS6	Q7Z4H7	HAUS augmin-like complex subunit 6	-1.55653
WDR52	Q96MT7	Cilia- and flagella-associated protein 44	-1.55648
C1orf233	F2Z333	Fibronectin type-III domain-containing transmembrane protein C1orf233	-1.55615
CDH2	P19022	Cadherin-2	-1.5561
VRK1	Q99986	Serine/threonine-protein kinase VRK1	-1.55574
MANBAL	Q9NQG1	Protein MANBAL	-1.55571
MFSD2A	Q8NA29	Sodium-dependent lysophosphatidylcholine symporter 1	-1.55556
LTB4R	Q15722	Leukotriene B4 receptor 1	-1.55542
HEXDC	Q8WVB3	Hexosaminidase D	-1.55527
SLC6A6	P31641	Sodium- and chloride-dependent taurine transporter	-1.55525
GAR1	Q9NY12	H/ACA ribonucleoprotein complex subunit 1	-1.55525
VAMP1	P23763	Vesicle-associated membrane protein 1	-1.55461
HAUS7	Q99871	HAUS augmin-like complex subunit 7	-1.55419
PRKDC	P78527	DNA-dependent protein kinase catalytic subunit	-1.55409
GCNT2	Q06430	N-acetyllactosaminide beta-1,6-N-acetylglucosaminyl-transferase, isoform B	-1.55408
LOC400027			-1.55372
ITGB8	P26012	Integrin beta-8	-1.55343
VSIG10L	Q86VR7	V-set and immunoglobulin domain-containing protein 10-like	-1.55292
RBM12B	Q8IXT5	RNA-binding protein 12B	-1.55256
ING4	Q9UNL4	Inhibitor of growth protein 4	-1.55199
ATRNL1	Q5VV63	Attractin-like protein 1	-1.55099
F2R			-1.55074
PIGF	Q07326	Phosphatidylinositol-glycan biosynthesis class F protein	-1.55042
B3GNT5	Q9BYG0	Lactosylceramide 1,3-N-acetyl-beta-D-glucosaminyltransferase	-1.55026
FZD4	Q9ULV1	Frizzled-4	-1.54984
TMEM97	Q5BJF2	Transmembrane protein 97	-1.5497
PRDM5	Q9NQX1	PR domain zinc finger protein 5	-1.54964
SLC22A5	O76082	Solute carrier family 22 member 5	-1.54872
FAM110A	Q9BQ89	Protein FAM110A	-1.54823
SLC35D2	Q76EJ3	UDP-N-acetylglucosamine/UDP-glucose/GDP-mannose transporter	-1.54813
TRAF3IP2-AS1			-1.54807
NAPEPLD	Q6IQ20	N-acyl-phosphatidylethanolamine-hydrolyzing phospholipase D	-1.54783
KCNJ12,KCNJ18			-1.54681
POMC	P01189	Pro-opiomelanocortin	-1.54673
WDR4	P57081	tRNA	-1.54659
RBMX	P38159	RNA-binding motif protein, X chromosome	-1.54643
DTWD2	Q8NBA8	DTW domain-containing protein 2	-1.54589
P2RY1	P47900	P2Y purinoceptor 1	-1.54585
RP1-177G6.2			-1.54584
UTP20	O75691	Small subunit processome component 20 homolog	-1.54552
PEX10	O60683	Peroxisome biogenesis factor 10	-1.54538
CDC25A	P30304	M-phase inducer phosphatase 1	-1.54514
MOXD1	Q6UVY6	DBH-like monooxygenase protein 1	-1.54474
CDKN3	Q00526	Cyclin-dependent kinase 3	-1.54468
SPON1	Q9HCB6	Spondin-1	-1.54444
SPEF2	Q9C093	Sperm flagellar protein 2	-1.54407
ZBTB22	O15209	Zinc finger and BTB domain-containing protein 22	-1.54372
NFATC2IP	Q8NCF5	NFATC2-interacting protein	-1.54314
ZIC1	Q15915	Zinc finger protein ZIC 1	-1.54284
MOV10	Q9HCE1	Putative helicase MOV-10	-1.54258
ORMDL1	Q9P0S3	ORM1-like protein 1	-1.54202
ZNF738	Q8NE65	Protein ZNF738	-1.54192
PCDHB4	Q9Y5E5	Protocadherin beta-4	-1.54188
PLA2G12A	Q9BZM1	Group XIIA secretory phospholipase A2	-1.54134
KIAA0922	A2VDJ0	Transmembrane protein 131-like	-1.54131
LPAR2	Q9HBW0	Lysophosphatidic acid receptor 2	-1.54123
LINC00643	Q86TS7	Putative UPF0730 protein encoded by LINC00643	-1.54052
KCNK10	P57789	Potassium channel subfamily K member 10	-1.54046
CHRM4	P08173	Muscarinic acetylcholine receptor M4	-1.53988
HSPG2	P98160	Basement membrane-specific heparan sulfate proteoglycan core protein	-1.53963
CELF5	Q8N6W0	CUGBP Elav-like family member 5	-1.53952
EFHB	Q8N7U6	EF-hand domain-containing family member B	-1.53891
CDR1	P51861	Cerebellar degeneration-related antigen 1	-1.53891
SLC16A1	P53985	Monocarboxylate transporter 1	-1.5387
STRA13	A8MT69	Centromere protein X	-1.53833
VSTM2B	A6NLU5	V-set and transmembrane domain-containing protein 2B	-1.53793
ZNF747	Q9BV97	KRAB domain-containing protein ZNF747	-1.53783
FAM136A	Q96C01	Protein FAM136A	-1.53754
CENPW	Q5EE01	Centromere protein W	-1.53753
C17orf51	A8MQB3	Uncharacterized protein C17orf51	-1.53698
MASTL	Q96GX5	Serine/threonine-protein kinase greatwall	-1.53681
GSTO1	P78417	Glutathione S-transferase omega-1	-1.53641
ERI1	Q8IV48	3'-5' exoribonuclease 1	-1.53619
FAM182A	Q5T1J6	Protein FAM182A	-1.53516
GALC	P54803	Galactocerebrosidase	-1.53329
ZNF660	Q6AZW8	Zinc finger protein 660	-1.53307
THG1L	Q9NWX6	Probable tRNA	-1.53282
C19orf55	Q2NL68	Proline and serine-rich protein 3	-1.53257
LY6G5B	Q8NDX9	Lymphocyte antigen 6 complex locus protein G5b	-1.53246
RAD18	Q9NS91	E3 ubiquitin-protein ligase RAD18	-1.53214
HIF1AN	Q9NWT6	Hypoxia-inducible factor 1-alpha inhibitor	-1.5321
FAM57A	Q8TBR7	Protein FAM57A	-1.53155
LPCAT2	Q7L5N7	Lysophosphatidylcholine acyltransferase 2	-1.53149
FAM83D	Q9H4H8	Protein FAM83D	-1.53105
CCDC136	Q96JN2	Coiled-coil domain-containing protein 136	-1.531
RALGAPA2	Q2PPJ7	Ral GTPase-activating protein subunit alpha-2	-1.53065
PTPRZ1	P23471	Receptor-type tyrosine-protein phosphatase zeta	-1.53045
CRTAC1	Q9NQ79	Cartilage acidic protein 1	-1.5283
NBN	O60934	Nibrin	-1.52721
SKA2	Q8WVK7	Spindle and kinetochore-associated protein 2	-1.52701
MRPS28			-1.52682
AKD1	Q5TCS8	Adenylate kinase 9	-1.52681
BAIAP2-AS1			-1.52671
MAATS1	Q7Z4T9	Protein MAATS1	-1.5267
FGD5-AS1			-1.52619
LDHA	P00338	L-lactate dehydrogenase A chain	-1.52533
BLOC1S1	P78537	Biogenesis of lysosome-related organelles complex 1 subunit 1	-1.52507
CENPJ	Q9HC77	Centromere protein J	-1.52456
DDT	P30046	D-dopachrome decarboxylase	-1.52454
C22orf39	Q6P5X5	UPF0545 protein C22orf39	-1.52453
TIFA	Q96CG3	TRAF-interacting protein with FHA domain-containing protein A	-1.52445
ENSA	O43768	Alpha-endosulfine	-1.52428
LINC00641			-1.52386
PAX6	P26367	Paired box protein Pax-6	-1.52378
ALG14	Q96F25	UDP-N-acetylglucosamine transferase subunit ALG14 homolog	-1.52377
UBR7	Q8N806	Putative E3 ubiquitin-protein ligase UBR7	-1.52338
CCDC103	Q8IW40	Coiled-coil domain-containing protein 103	-1.52335
ARSD	P51689	Arylsulfatase D	-1.5233
CAMTA1	Q9Y6Y1	Calmodulin-binding transcription activator 1	-1.52322
ZNF497	Q6ZNH5	Zinc finger protein 497	-1.52262
ADAMTS6	Q9UKP5	A disintegrin and metalloproteinase with thrombospondin motifs 6	-1.52231
TGM1	P22735	Protein-glutamine gamma-glutamyltransferase K	-1.52174
ME3	Q16798	NADP-dependent malic enzyme, mitochondrial	-1.52139
OXLD1	Q5BKU9	Oxidoreductase-like domain-containing protein 1	-1.52117
BLVRA	P53004	Biliverdin reductase A	-1.52077
AP1S1	P61966	AP-1 complex subunit sigma-1A	-1.52077
CHID1	Q9BWS9	Chitinase domain-containing protein 1	-1.52072
PYGL	P06737	Glycogen phosphorylase, liver form	-1.52064
DNASE2	O00115	Deoxyribonuclease-2-alpha	-1.52054
PEBP1	P30086	Phosphatidylethanolamine-binding protein 1	-1.52053
ELP5	Q8TE02	Elongator complex protein 5	-1.52032
TRIM9	Q9C026	E3 ubiquitin-protein ligase TRIM9	-1.52012
EID1	Q9Y6B2	EP300-interacting inhibitor of differentiation 1	-1.51978
UGT8	Q16880	2-hydroxyacylsphingosine 1-beta-galactosyltransferase	-1.51933
C14orf132	Q9NPU4	Uncharacterized protein C14orf132	-1.51906
CHODL	Q9H9P2	Chondrolectin	-1.51862
CNTLN	Q9NXG0	Centlein	-1.51859
SEPHS1	P49903	Selenide, water dikinase 1	-1.51771
CACHD1	Q5VU97	VWFA and cache domain-containing protein 1	-1.51766
LOC100216545			-1.51752
MTRF1	O75570	Peptide chain release factor 1, mitochondrial	-1.51732
GSTT1	P30711	Glutathione S-transferase theta-1	-1.51694
TM6SF1	Q9BZW5	Transmembrane 6 superfamily member 1	-1.51664
TRIM41	Q8WV44	E3 ubiquitin-protein ligase TRIM41	-1.51592
SAMD5	Q5TGI4	Sterile alpha motif domain-containing protein 5	-1.51552
ACTB	P60709	Actin, cytoplasmic 1	-1.51503
SNRPE	P62304	Small nuclear ribonucleoprotein E	-1.51484
ARHGAP11B	Q3KRB8	Rho GTPase-activating protein 11B	-1.5145
SMO	Q99835	Smoothened homolog	-1.51435
KIAA1456	Q8N9K7	Uncharacterized protein KIAA1456 isoform	-1.51429
C6orf170	Q96NH3	Protein broad-minded	-1.5138
C7orf25	Q9BPX7	UPF0415 protein C7orf25	-1.51369
GRTP1	Q5TC63	Growth hormone-regulated TBC protein 1	-1.51351
PTGR1	Q14914	Prostaglandin reductase 1	-1.51346
RASL10B	Q96S79	Ras-like protein family member 10B	-1.5134
MFSD10	Q14728	Major facilitator superfamily domain-containing protein 10	-1.51338
SMC1A	Q14683	Structural maintenance of chromosomes protein 1A	-1.51338
KPTN	Q9Y664	Kaptin	-1.51323
PYURF	Q96I23	Protein preY, mitochondrial	-1.5131
GTF3C2	Q8WUA4	General transcription factor 3C polypeptide 2	-1.51204
RAB7L1	O14966	Ras-related protein Rab-7L1	-1.51191
RBP1	P09455	Retinol-binding protein 1	-1.51187
ZSCAN23	Q3MJ62	Zinc finger and SCAN domain-containing protein 23	-1.51158
TPGS2	Q68CL5	Tubulin polyglutamylase complex subunit 2	-1.51117
LOC100505738			-1.50988
HSPA2	P54652	Heat shock-related 70 kDa protein 2	-1.50965
PSMC3IP	Q9P2W1	Homologous-pairing protein 2 homolog	-1.50847
C7orf63	A5D8W1	Cilia- and flagella-associated protein 69	-1.50814
LRRC3	Q9BY71	Leucine-rich repeat-containing protein 3	-1.50785
ZNF668	Q96K58	Zinc finger protein 668	-1.50764
BDH2	Q9BUT1	3-hydroxybutyrate dehydrogenase type 2	-1.50762
NTRK1	P04629	High affinity nerve growth factor receptor	-1.50755
PLOD2	O00469	Procollagen-lysine,2-oxoglutarate 5-dioxygenase 2	-1.50744
FGGY	Q96C11	FGGY carbohydrate kinase domain-containing protein	-1.50714
EPHB1	P54762	Ephrin type-B receptor 1	-1.5071
NHLH1	Q02575	Helix-loop-helix protein 1	-1.50683
KBTBD4	Q9NVX7	Kelch repeat and BTB domain-containing protein 4	-1.50673
ADAMTS13	Q76LX8	A disintegrin and metalloproteinase with thrombospondin motifs 13	-1.50662
ECT2	Q9H8V3	Protein ECT2	-1.50639
MRPL23	Q16540	39S ribosomal protein L23, mitochondrial	-1.50516
SLC1A6	P48664	Excitatory amino acid transporter 4	-1.5043
ADCY7	P51828	Adenylate cyclase type 7	-1.5041
RHBDL3	P58872	Rhomboid-related protein 3	-1.50351
POP1	Q8NE79	Blood vessel epicardial substance	-1.50243
DCBLD2	Q96PD2	Discoidin, CUB and LCCL domain-containing protein 2	-1.50241
ADH5	P11766	Alcohol dehydrogenase class-3	-1.50215
PLEKHG3	A1L390	Pleckstrin homology domain-containing family G member 3	-1.50186
HNRNPD	Q14103	Heterogeneous nuclear ribonucleoprotein D0	-1.50169
FAM189A1	O60320	Protein FAM189A1	-1.50155
ZNF248	Q8NDW4	Zinc finger protein 248	-1.50131
LOC389895			-1.50098
MDK	P21741	Midkine	-1.50093
FEZF1-AS1			-1.50086
PCBD1	P61457	Pterin-4-alpha-carbinolamine dehydratase	-1.50048
DRAXIN	Q8NBI3	Draxin	-1.50039
PSTK	Q8IV42	L-seryl-tRNA	-1.50037
FGFR3	P22607	Fibroblast growth factor receptor 3	-1.50033
GTF2H5	Q6ZYL4	General transcription factor IIH subunit 5	-1.4999
ZFAT	Q9P243	Zinc finger protein ZFAT	-1.49972
SRSF2	Q01130	Serine/arginine-rich splicing factor 2	-1.49951
C2CD2	Q9Y426	C2 domain-containing protein 2	-1.49859
SORBS3	O60504	Vinexin	-1.49855
STMN3	Q9NZ72	Stathmin-3	-1.49843
FAM20B	O75063	Glycosaminoglycan xylosylkinase	-1.49818
B3GNT8	Q7Z7M8	UDP-GlcNAc:betaGal beta-1,3-N-acetylglucosaminyltransferase 8	-1.49811
SULF1	Q8IWU6	Extracellular sulfatase Sulf-1	-1.49779
CDCA2	Q69YH5	Cell division cycle-associated protein 2	-1.49777
ADCK2	Q7Z695	Uncharacterized aarF domain-containing protein kinase 2	-1.49751
CHTF8	P0CG12	Chromosome transmission fidelity protein 8 homolog isoform 2	-1.49687
TMEM132A	Q24JP5	Transmembrane protein 132A	-1.49678
RANBP1	P43487	Ran-specific GTPase-activating protein	-1.49658
GXYLT1	Q4G148	Glucoside xylosyltransferase 1	-1.49565
CHMP6	Q96FZ7	Charged multivesicular body protein 6	-1.49471
PC	P11498	Pyruvate carboxylase, mitochondrial	-1.49378
HS3ST2	Q9Y278	Heparan sulfate glucosamine 3-O-sulfotransferase 2	-1.4935
SHF	Q7M4L6	SH2 domain-containing adapter protein F	-1.49237
[truncated: 4,919 more rows]
